# Supplementary material for: Large-scale analysis of putative Euphorbiaceae R2R3-MYB transcription factors identifies a MYB involved in seed oil biosynthesis
Source: BMC Plant Biol. 2023 Mar 17;23:145. doi: 10.1186/s12870-023-04163-5 (PMC10022305; doi:10.1186/s12870-023-04163-5)
Supplement: Supplementary file 2 — Supplementary Material 2 [file 12870_2023_4163_MOESM2_ESM.xlsx]

## Sheet: Sheet1
Table S2. Gene duplication events of MYB genes in the Euphorbiaceae genomes
Gene ID 1	Gene ID 2	Gene 1	Gene 2
scaffold0015_428792	scaffold0425_273495	HbMYB11	HbMYB100
scaffold0354_497182	scaffold0425_273495	HbMYB88	HbMYB100
scaffold0048_1451960	scaffold0520_156974	HbMYB20	HbMYB113
scaffold0048_1451960	scaffold0521_400885	HbMYB20	HbMYB114
scaffold0520_156974	scaffold0521_400885	HbMYB113	HbMYB114
scaffold0426_373658	scaffold0580_334077	HbMYB102	HbMYB126
scaffold0270_323393	scaffold0586_245943	HbMYB75	HbMYB127
scaffold0163_507562	scaffold0625_183407	HbMYB52	HbMYB131
scaffold0624_236953	scaffold0625_183407	HbMYB130	HbMYB131
scaffold0114_773898	scaffold0729_86626	HbMYB39	HbMYB143
scaffold0580_334077	scaffold0753_56980	HbMYB126	HbMYB145
scaffold0344_578645	scaffold0924_131732	HbMYB84	HbMYB156
scaffold0095_1687121	scaffold0926_151816	HbMYB30	HbMYB157
scaffold0014_3757957	scaffold0926_60663	HbMYB8	HbMYB158
scaffold0350_942234	scaffold0927_114394	HbMYB87	HbMYB159
scaffold0658_219613	scaffold1040_240857	HbMYB136	HbMYB167
scaffold0121_175615	scaffold1113_215432	HbMYB41	HbMYB174
scaffold0059_2319116	scaffold1132_94331	HbMYB25	HbMYB175
scaffold0003_5676362	scaffold1150_64367	HbMYB1	HbMYB177
scaffold0425_781340	scaffold1194_90587	HbMYB101	HbMYB179
scaffold0677_226313	scaffold1264_171892	HbMYB139	HbMYB180
scaffold0094_831569	scaffold1316_160961	HbMYB29	HbMYB184
scaffold1102_111920	scaffold1357_88788	HbMYB171	HbMYB187
scaffold0706_554594	scaffold1468_70459	HbMYB140	HbMYB191
scaffold0426_373658	scaffold1604_48495	HbMYB102	HbMYB195
scaffold0003_5676362	scaffold0056_2061416	HbMYB1	HbMYB22
scaffold0014_116420	scaffold0056_679827	HbMYB7	HbMYB24
scaffold0094_831569	scaffold0110_1849187	HbMYB29	HbMYB37
scaffold0040_2964180	scaffold0148_1097530	HbMYB18	HbMYB47
scaffold0040_2969390	scaffold0148_1102320	HbMYB19	HbMYB48
scaffold0106_102393	scaffold0163_507562	HbMYB35	HbMYB52
scaffold0031_1414370	scaffold0167_1341204	HbMYB14	HbMYB53
scaffold0003_5676362	scaffold0214_731009	HbMYB1	HbMYB63
scaffold0056_2061416	scaffold0214_731009	HbMYB22	HbMYB63
scaffold0110_1849187	scaffold0245_419530	HbMYB37	HbMYB70
scaffold0110_1014896	scaffold0341_980281	HbMYB36	HbMYB83
scaffold0015_428792	scaffold0354_497182	HbMYB11	HbMYB88
scaffold0015_419740	scaffold0354_506656	HbMYB10	HbMYB89
scaffold0139_871234	scaffold0356_387425	HbMYB45	HbMYB90
scaffold0098_2010295	scaffold0393_760883	HbMYB32	HbMYB95
scaffold0299_114403	scaffold0407_137472	HbMYB80	HbMYB98
Jatcu.01g000138.1	Jatcu.02g000864.1	JcMYB3	JcMYB12
Jatcu.01g000121.1	Jatcu.02g000905.1	JcMYB2	JcMYB13
Jatcu.10g000221.1	Jatcu.03g001202.1	JcMYB68	JcMYB21
Jatcu.04g000728.1	Jatcu.05g002321.1	JcMYB23	JcMYB34
Jatcu.04g000717.1	Jatcu.05g002323.1	JcMYB22	JcMYB35
Jatcu.11g000339.1	Jatcu.09g000277.1	JcMYB3R4	JcMYB3R3
Jatcu.01g002599.1	Jatcu.06g001100.1	JcMYB11	JcMYB43
Jatcu.04g001492.1	Jatcu.06g001916.1	JcMYB27	JcMYB47
Jatcu.01g002436.1	Jatcu.08g000107.1	JcMYB8	JcMYB53
Jatcu.03g001202.1	Jatcu.08g001616.1	JcMYB21	JcMYB59
Jatcu.03g000063.1	Jatcu.09g000709.1	JcMYB18	JcMYB61
Jatcu.06g000473.1	Jatcu.09g001696.1	JcMYB37	JcMYB65
Jatcu.03g000974.1	Jatcu.U000807.1	JcMYB20	JcMYB73
Manes.08G083200.1	Manes.10G019700.1	MeMYB81	MeMYB100
Manes.06G164800.1	Manes.10G143200.1	MeMYB73	MeMYB101
Manes.07G005800.1	Manes.10G143200.1	MeMYB75	MeMYB101
Manes.04G144400.1	Manes.11G020400.1	MeMYB49	MeMYB104
Manes.03G052800.1	Manes.11G020600.1	MeMYB36	MeMYB105
Manes.04G140800.1	Manes.11G024700.1	MeMYB48	MeMYB106
Manes.01G147500.1	Manes.11G094800.1	MeMYB11	MeMYB107
Manes.04G074900.1	Manes.11G094800.1	MeMYB47	MeMYB107
Manes.04G014800.1	Manes.11G151100.1	MeMYB46	MeMYB110
Manes.08G011300.1	Manes.11G151100.1	MeMYB78	MeMYB110
Manes.09G065400.1	Manes.11G151100.1	MeMYB90	MeMYB110
Manes.03G164200.1	Manes.12G032200.1	MeMYB43	MeMYB111
Manes.08G138700.1	Manes.12G032200.1	MeMYB84	MeMYB111
Manes.05G177900.1	Manes.12G108500.1	MeMYB61	MeMYB116
Manes.02G152500.1	Manes.12G134000.1	MeMYB33	MeMYB118
Manes.02G173200.1	Manes.12G155900.1	MeMYB34	MeMYB119
Manes.03G164200.1	Manes.13G033900.1	MeMYB43	MeMYB121
Manes.08G138700.1	Manes.13G033900.1	MeMYB84	MeMYB121
Manes.12G032200.1	Manes.13G033900.1	MeMYB111	MeMYB121
Manes.12G118600.1	Manes.13G107900.1	MeMYB117	MeMYB123
Manes.05G177900.1	Manes.13G118400.1	MeMYB61	MeMYB124
Manes.12G108500.1	Manes.13G118400.1	MeMYB116	MeMYB124
Manes.03G117500.1	Manes.13G152600.1	MeMYB40	MeMYB125
Manes.12G082000.1	Manes.13G152600.1	MeMYB112	MeMYB125
Manes.06G164800.1	Manes.14G002400.1	MeMYB73	MeMYB126
Manes.06G175200.1	Manes.14G011000.1	MeMYB74	MeMYB127
Manes.06G146600.1	Manes.14G026300.1	MeMYB71	MeMYB128
Manes.01G074400.1	Manes.14G034400.1	MeMYB3	MeMYB129
Manes.02G034300.1	Manes.14G034400.1	MeMYB22	MeMYB129
Manes.06G136500.1	Manes.14G034400.1	MeMYB70	MeMYB129
Manes.06G109000.1	Manes.14G061700.1	MeMYB69	MeMYB130
Manes.06G105800.1	Manes.14G064900.1	MeMYB68	MeMYB131
Manes.01G090700.1	Manes.14G077700.1	MeMYB5	MeMYB134
Manes.02G046100.1	Manes.14G077700.1	MeMYB24	MeMYB134
Manes.06G092600.1	Manes.14G077700.1	MeMYB67	MeMYB134
Manes.01G093300.1	Manes.14G080500.1	MeMYB7	MeMYB135
Manes.06G090300.1	Manes.14G080500.1	MeMYB65	MeMYB135
Manes.06G066600.1	Manes.14G104200.1	MeMYB64	MeMYB137
Manes.01G231300.1	Manes.15G003000.1	MeMYB16	MeMYB141
Manes.03G208500.1	Manes.15G003000.1	MeMYB45	MeMYB141
Manes.01G226200.1	Manes.15G006600.1	MeMYB15	MeMYB142
Manes.03G201700.1	Manes.15G006600.1	MeMYB44	MeMYB142
Manes.03G164200.1	Manes.15G040700.1	MeMYB43	MeMYB143
Manes.08G138700.1	Manes.15G040700.1	MeMYB84	MeMYB143
Manes.12G032200.1	Manes.15G040700.1	MeMYB111	MeMYB143
Manes.13G033900.1	Manes.15G040700.1	MeMYB121	MeMYB143
Manes.03G156900.1	Manes.15G047000.1	MeMYB42	MeMYB144
Manes.03G131000.1	Manes.15G070500.1	MeMYB41	MeMYB145
Manes.03G117500.1	Manes.15G081900.1	MeMYB40	MeMYB146
Manes.13G152600.1	Manes.15G081900.1	MeMYB125	MeMYB146
Manes.09G139900.1	Manes.15G108200.1	MeMYB96	MeMYB147
Manes.03G117500.1	Manes.16G019700.1	MeMYB40	MeMYB153
Manes.03G072300.1	Manes.16G058600.1	MeMYB37	MeMYB155
Manes.03G052800.1	Manes.16G085200.1	MeMYB36	MeMYB157
Manes.11G020600.1	Manes.16G085200.1	MeMYB105	MeMYB157
Manes.03G052800.1	Manes.16G096700.1	MeMYB36	MeMYB158
Manes.11G020600.1	Manes.16G096700.1	MeMYB105	MeMYB158
Manes.16G085200.1	Manes.16G096700.1	MeMYB157	MeMYB158
Manes.16G076800.1	Manes.16G106000.1	MeMYB156	MeMYB160
Manes.13G013500.1	Manes.17G107800.1	MeMYB120	MeMYB167
Manes.15G155900.1	Manes.17G107800.1	MeMYB150	MeMYB167
Manes.15G149600.1	Manes.17G113200.1	MeMYB149	MeMYB168
Manes.05G177900.1	Manes.18G042000.1	MeMYB61	MeMYB169
Manes.12G108500.1	Manes.18G042000.1	MeMYB116	MeMYB169
Manes.13G118400.1	Manes.18G042000.1	MeMYB124	MeMYB169
Manes.12G118600.1	Manes.18G051300.1	MeMYB117	MeMYB170
Manes.13G107900.1	Manes.18G051300.1	MeMYB123	MeMYB170
Manes.02G152500.1	Manes.18G067400.1	MeMYB33	MeMYB171
Manes.12G134000.1	Manes.18G067400.1	MeMYB118	MeMYB171
Manes.02G173200.1	Manes.18G085700.1	MeMYB34	MeMYB172
Manes.12G155900.1	Manes.18G085700.1	MeMYB119	MeMYB172
Manes.02G194800.1	Manes.18G103600.1	MeMYB35	MeMYB173
Manes.01G057200.1	Manes.02G017300.1	MeMYB2	MeMYB21
Manes.01G074400.1	Manes.02G034300.1	MeMYB3	MeMYB22
Manes.01G083100.1	Manes.02G041300.1	MeMYB4	MeMYB23
Manes.01G090700.1	Manes.02G046100.1	MeMYB5	MeMYB24
Manes.01G034800.1	Manes.02G047300.1	MeMYB1	MeMYB25
Manes.01G092500.1	Manes.02G047300.1	MeMYB6	MeMYB25
Manes.01G093300.1	Manes.02G047900.1	MeMYB7	MeMYB26
Manes.01G115400.1	Manes.02G074300.1	MeMYB8	MeMYB28
Manes.01G118700.1	Manes.02G077400.1	MeMYB10	MeMYB29
Manes.01G163300.1	Manes.02G120800.1	MeMYB12	MeMYB30
Manes.01G164800.1	Manes.02G122200.1	MeMYB13	MeMYB31
Manes.01G226200.1	Manes.03G201700.1	MeMYB15	MeMYB44
Manes.01G231300.1	Manes.03G208500.1	MeMYB16	MeMYB45
Manes.01G147500.1	Manes.04G074900.1	MeMYB11	MeMYB47
Manes.01G235800.1	Manes.05G007400.1	MeMYB17	MeMYB52
Manes.01G231300.1	Manes.05G012100.1	MeMYB16	MeMYB53
Manes.03G208500.1	Manes.05G012100.1	MeMYB45	MeMYB53
Manes.02G005200.1	Manes.05G020800.1	MeMYB20	MeMYB54
Manes.01G259600.1	Manes.05G037100.1	MeMYB18	MeMYB55
Manes.01G271600.1	Manes.05G052300.1	MeMYB19	MeMYB56
Manes.01G188000.1	Manes.05G098700.1	MeMYB14	MeMYB57
Manes.01G034800.1	Manes.05G103300.1	MeMYB1	MeMYB58
Manes.01G092500.1	Manes.05G103300.1	MeMYB6	MeMYB58
Manes.02G047300.1	Manes.05G103300.1	MeMYB25	MeMYB58
Manes.01G093300.1	Manes.06G090300.1	MeMYB7	MeMYB65
Manes.01G090700.1	Manes.06G092600.1	MeMYB5	MeMYB67
Manes.02G046100.1	Manes.06G092600.1	MeMYB24	MeMYB67
Manes.01G074400.1	Manes.06G136500.1	MeMYB3	MeMYB70
Manes.02G034300.1	Manes.06G136500.1	MeMYB22	MeMYB70
Manes.01G259600.1	Manes.06G146700.1	MeMYB18	MeMYB72
Manes.06G164800.1	Manes.07G005800.1	MeMYB73	MeMYB75
Manes.01G164800.1	Manes.07G125100.1	MeMYB13	MeMYB77
Manes.02G122200.1	Manes.07G125100.1	MeMYB31	MeMYB77
Manes.04G014800.1	Manes.08G011300.1	MeMYB46	MeMYB78
Manes.01G235800.1	Manes.08G106900.1	MeMYB17	MeMYB83
Manes.05G007400.1	Manes.08G106900.1	MeMYB52	MeMYB83
Manes.03G164200.1	Manes.08G138700.1	MeMYB43	MeMYB84
Manes.08G058000.1	Manes.09G007100.1	MeMYB79	MeMYB89
Manes.04G014800.1	Manes.09G065400.1	MeMYB46	MeMYB90
Manes.08G011300.1	Manes.09G065400.1	MeMYB78	MeMYB90
Manes.01G164800.1	Manes.09G102700.1	MeMYB13	MeMYB92
Manes.02G122200.1	Manes.09G102700.1	MeMYB31	MeMYB92
Manes.08G151100.1	Manes.09G135700.1	MeMYB87	MeMYB94
Manes.08G151800.1	Manes.09G136100.1	MeMYB88	MeMYB95
Manes.08G145500.1	Manes.09G139900.1	MeMYB86	MeMYB96
Manes.08G139000.1	Manes.09G148400.1	MeMYB85	MeMYB97
Manes.03G164200.1	Manes.09G148500.1	MeMYB43	MeMYB98
Manes.08G138700.1	Manes.09G148500.1	MeMYB84	MeMYB98
Manes.01G235800.1	Manes.09G182000.1	MeMYB17	MeMYB99
Manes.05G007400.1	Manes.09G182000.1	MeMYB52	MeMYB99
Manes.08G106900.1	Manes.09G182000.1	MeMYB83	MeMYB99
28838.m000246	29813.m001506	RcMYB9	RcMYB24
29801.m003096	29970.m000987	RcMYB23	RcMYB34
29801.m003096	30170.m013698	RcMYB23	RcMYB51
29970.m000987	30170.m013698	RcMYB34	RcMYB51
Vf02G0209	Vf04G0152	VfMYB13	VfMYB21
Vf01G2322	Vf04G1988	VfMYB11	VfMYB26
Vf01G2502	Vf05G1337	VfMYB12	VfMYB34
Vf05G1767	Vf06G2582	VfMYB39	VfMYB3R2
Vf05G1446	Vf06G1553	VfMYB36	VfMYB45
Vf11G1913	Vf06G2137	VfMYB96	VfMYB47
Vf11G2019	Vf06G2196	VfMYB97	VfMYB48
Vf01G1419	Vf07G0727	VfMYB9	VfMYB56
Vf11G0825	Vf07G0727	VfMYB91	VfMYB56
Vf11G1441	Vf07G2171	VfMYB95	VfMYB65
Vf06G2266	Vf07G2577	VfMYB49	VfMYB66
Vf08G1260	Vf08G1667	VfMYB69	VfMYB73
Vf01G0085	Vf09G0868	VfMYB5	VfMYB76
Vf01G0839	Vf09G1068	VfMYB6	VfMYB77
Vf03G0159	Vf10G0192	VfMYB20	VfMYB80
Vf06G2566	Vf10G0417	VfMYB50	VfMYB81
Vf05G1648	Vf10G0535	VfMYB38	VfMYB82
Vf04G1941	Vf10G0961	VfMYB25	VfMYB83
Vf01G2322	Vf10G0974	VfMYB11	VfMYB84
Vf04G1988	Vf10G0974	VfMYB26	VfMYB84
Vf04G2090	Vf10G1059	VfMYB27	VfMYB85
Vf05G1462	Vf10G1142	VfMYB37	VfMYB86
Vf05G1437	Vf10G1159	VfMYB35	VfMYB87
Vf06G1308	Vf10G1499	VfMYB44	VfMYB89
Vf01G2270	Vf11G1441	VfMYB10	VfMYB95
