# Supplementary material for: Large-scale analysis of putative Euphorbiaceae R2R3-MYB transcription factors identifies a MYB involved in seed oil biosynthesis
Source: BMC Plant Biol. 2023 Mar 17;23:145. doi: 10.1186/s12870-023-04163-5 (PMC10022305; doi:10.1186/s12870-023-04163-5)
Supplement: Supplementary file 3 — Supplementary Material 3 [file 12870_2023_4163_MOESM3_ESM.xlsx]

## Sheet: Sheet1
Table S5. Correlation analysis of gene features with Ka, Ks and Ka/Ks of paralogous and orthologous MYB genes.
Orthologs		GC1	P value	GC2	P value	GC3	P value	Fop	P value	L_aa	P value
	Ka	-0.049617	< 2.2e-16	-0.011377	0.05689	-0.009685	0.02337	-0.7125	0.2389	0.000586	0.0003815
	Ks	-0.017409	1.637e-07	-0.003418	0.3591	-0.001569	0.5563	-0.4272	0.2573	-5.275e-05	0.6092
	Ka/Ks	-0.039874	< 2.2e-16	-0.005434	0.251	-0.011815	0.0004641	-0.52	0.2778	0.0004383	0.0007955
Paralogs		GC1	P value	GC2	P value	GC3	P value	FOP	P value	L_aa	P value
	Ka	-0.016752	0.01906	-0.01171	0.1079	-0.00817	0.06809	-0.6971	0.316	0.0003755	0.1792
	Ks	-0.01374	0.2484	-0.007271	0.548	-0.007102	0.3399	-1.2182	0.2899	-0.0005407	0.2432
	Ka/Ks	-0.013702	0.02985	-0.008312	0.1963	-0.007164	0.06964	-0.3494	0.5691	0.0004057	0.09952
