# Supplementary material for: Large-scale analysis of putative Euphorbiaceae R2R3-MYB transcription factors identifies a MYB involved in seed oil biosynthesis
Source: BMC Plant Biol. 2023 Mar 17;23:145. doi: 10.1186/s12870-023-04163-5 (PMC10022305; doi:10.1186/s12870-023-04163-5)
Supplement: Supplementary file 4 — Supplementary Material 4 [file 12870_2023_4163_MOESM4_ESM.xlsx]

## Sheet: Sheet1
Table S6 Primer sequences
Gene name	Primers
AtEF1aA4-F	CTGGAGGTTTTGAGGCTGGTA
AtEF1aA4-R	CCAAGGGTGAAAGCAAGAAGA
AtWRI1-F	CGCCGCCAGAGCAGTGGTTT
AtWRI1-R	GCAGCAGCTTCCTCCTGCGT
AtENO1-F	GCTACCTCATTCTCGGAGGC
AtENO1-R	TTGAACATTCGGCGCAAACC
AtBCCP1-F	TCACTCAAACCTCCTCGCAC
AtBCCP1-R	TTGTGCTTTCACCACAGGGT
AtKASI-F	TCGATTTCAACTGCTTGTGC
AtKASI-R	CCTCCCAACCCAATAGGAAT
AtKCS11-F	GAAGTCCCCAAGGTCTCCAC
AtKCS11-R	CAAGCTGGACCGACCATTGA
AtPLA2α-F	TATGGCGGCTCCGATCATAC
AtPLA2α-R	CGACGTTAAGTGCCGAGACA
