# Supplementary material for: Large-scale analysis of putative Euphorbiaceae R2R3-MYB transcription factors identifies a MYB involved in seed oil biosynthesis
Source: BMC Plant Biol. 2023 Mar 17;23:145. doi: 10.1186/s12870-023-04163-5 (PMC10022305; doi:10.1186/s12870-023-04163-5)
Supplement: Supplementary file 5 — Supplementary Material 5 [file 12870_2023_4163_MOESM5_ESM.xlsx]

## Sheet: Sheet1
Table S1. Information on the MYB genes in the Euphorbiaceae genomes
Gene ID	Gene name	Location	3’	5’
scaffold0003_5676362	HbMYB1	scaffold0003	5675370	5677428
scaffold0015_419740	HbMYB10	scaffold0015	419116	420444
scaffold0425_273495	HbMYB100	scaffold0425	273057	273933
scaffold0425_781340	HbMYB101	scaffold0425	780447	782234
scaffold0426_373658	HbMYB102	scaffold0426	372850	374483
scaffold0430_887004	HbMYB103	scaffold0430	885996	887935
scaffold0436_221172	HbMYB104	scaffold0436	220599	221741
scaffold0479_524597	HbMYB105	scaffold0479	523867	525432
scaffold0483_171443	HbMYB106	scaffold0483	170910	172312
scaffold0485_942255	HbMYB107	scaffold0485	941273	943238
scaffold0487_546591	HbMYB108	scaffold0487	546018	547165
scaffold0489_878129	HbMYB109	scaffold0489	877323	879031
scaffold0015_428792	HbMYB11	scaffold0015	428147	429377
scaffold0492_937606	HbMYB110	scaffold0492	936598	938614
scaffold0512_890169	HbMYB111	scaffold0512	889402	890936
scaffold0513_713116	HbMYB112	scaffold0513	712513	713719
scaffold0520_156974	HbMYB113	scaffold0520	156356	157464
scaffold0521_400885	HbMYB114	scaffold0521	400390	401381
scaffold0521_438224	HbMYB115	scaffold0521	437729	438720
scaffold0539_123804	HbMYB116	scaffold0539	122875	124865
scaffold0546_233400	HbMYB117	scaffold0546	232200	234601
scaffold0546_78964	HbMYB118	scaffold0546	78331	79583
scaffold0549_229721	HbMYB119	scaffold0549	226961	232707
scaffold0021_432252	HbMYB12	scaffold0021	430786	433718
scaffold0552_314965	HbMYB120	scaffold0552	313312	316619
scaffold0557_184420	HbMYB121	scaffold0557	183712	185225
scaffold0561_805801	HbMYB122	scaffold0561	804754	806954
scaffold0562_793604	HbMYB123	scaffold0562	793123	794086
scaffold0564_719113	HbMYB124	scaffold0564	717886	720268
scaffold0568_752545	HbMYB125	scaffold0568	751928	753162
scaffold0580_334077	HbMYB126	scaffold0580	332473	335979
scaffold0586_245943	HbMYB127	scaffold0586	245226	246688
scaffold0598_393375	HbMYB128	scaffold0598	380955	405795
scaffold0614_504386	HbMYB129	scaffold0614	503781	504991
scaffold0022_1690347	HbMYB13	scaffold0022	1689873	1690822
scaffold0624_236953	HbMYB130	scaffold0624	235433	238683
scaffold0625_183407	HbMYB131	scaffold0625	182359	184677
scaffold0626_47375	HbMYB132	scaffold0626	37331	57321
scaffold0650_465327	HbMYB133	scaffold0650	463980	466674
scaffold0655_392032	HbMYB134	scaffold0655	391262	392762
scaffold0655_636134	HbMYB135	scaffold0655	635558	636980
scaffold0658_219613	HbMYB136	scaffold0658	218650	220576
scaffold0658_442902	HbMYB137	scaffold0658	442082	443774
scaffold0675_575553	HbMYB138	scaffold0675	574950	576156
scaffold0677_226313	HbMYB139	scaffold0677	224454	229224
scaffold0031_1414370	HbMYB14	scaffold0031	1413160	1415142
scaffold0706_554594	HbMYB140	scaffold0706	538643	570546
scaffold0706_572933	HbMYB141	scaffold0706	571965	573901
scaffold0725_511491	HbMYB142	scaffold0725	510854	512128
scaffold0729_86626	HbMYB143	scaffold0729	85219	88034
scaffold0735_53430	HbMYB144	scaffold0735	49801	54202
scaffold0753_56980	HbMYB145	scaffold0753	55540	58154
scaffold0754_275003	HbMYB146	scaffold0754	268043	281970
scaffold0761_59824	HbMYB147	scaffold0761	59374	60275
scaffold0776_409276	HbMYB148	scaffold0776	408059	410494
scaffold0776_437188	HbMYB149	scaffold0776	436060	438316
scaffold0037_481747	HbMYB15	scaffold0037	480871	482616
scaffold0783_376441	HbMYB150	scaffold0783	375545	377824
scaffold0794_527365	HbMYB151	scaffold0794	525949	528693
scaffold0829_347433	HbMYB152	scaffold0829	346328	348539
scaffold0839_27790	HbMYB153	scaffold0839	27133	28447
scaffold0849_6548	HbMYB154	scaffold0849	5719	7325
scaffold0870_351153	HbMYB155	scaffold0870	350178	351780
scaffold0924_131732	HbMYB156	scaffold0924	130288	133177
scaffold0926_151816	HbMYB157	scaffold0926	150970	152662
scaffold0926_60663	HbMYB158	scaffold0926	59302	61778
scaffold0927_114394	HbMYB159	scaffold0927	113655	115116
scaffold0038_1048051	HbMYB16	scaffold0038	1047507	1048595
scaffold0927_188368	HbMYB160	scaffold0927	187788	188948
scaffold0940_68373	HbMYB161	scaffold0940	67473	68972
scaffold0944_38404	HbMYB162	scaffold0944	37859	38949
scaffold0947_66878	HbMYB163	scaffold0947	66204	67451
scaffold0957_108831	HbMYB164	scaffold0957	108334	109328
scaffold0978_207207	HbMYB165	scaffold0978	205956	208550
scaffold0988_143025	HbMYB166	scaffold0988	142351	143956
scaffold1040_240857	HbMYB167	scaffold1040	240077	241638
scaffold1043_231814	HbMYB168	scaffold1043	229975	234207
scaffold1060_179291	HbMYB169	scaffold1060	178471	180240
scaffold0040_2787663	HbMYB17	scaffold0040	2786974	2788352
scaffold1078_65328	HbMYB170	scaffold1078	64405	66252
scaffold1102_111920	HbMYB171	scaffold1102	110528	113326
scaffold1106_238172	HbMYB172	scaffold1106	234883	241462
scaffold1106_259784	HbMYB173	scaffold1106	259190	260379
scaffold1113_215432	HbMYB174	scaffold1113	214393	216495
scaffold1132_94331	HbMYB175	scaffold1132	90673	97658
scaffold1142_141501	HbMYB176	scaffold1142	140739	142347
scaffold1150_64367	HbMYB177	scaffold1150	63405	65434
scaffold1176_133899	HbMYB178	scaffold1176	133047	134526
scaffold1194_90587	HbMYB179	scaffold1194	89600	91876
scaffold0040_2964180	HbMYB18	scaffold0040	2960174	2965337
scaffold1264_171892	HbMYB180	scaffold1264	168405	174155
scaffold1291_85884	HbMYB181	scaffold1291	85100	86655
scaffold1297_134611	HbMYB182	scaffold1297	133516	135809
scaffold1309_36797	HbMYB183	scaffold1309	35958	37685
scaffold1316_160961	HbMYB184	scaffold1316	160485	161437
scaffold1322_66090	HbMYB185	scaffold1322	65504	66677
scaffold1348_143752	HbMYB186	scaffold1348	141299	144886
scaffold1357_88788	HbMYB187	scaffold1357	87379	90212
scaffold1398_96579	HbMYB188	scaffold1398	96082	97077
scaffold1449_6556	HbMYB189	scaffold1449	5718	7189
scaffold0040_2969390	HbMYB19	scaffold0040	2968576	2970204
scaffold1460_32498	HbMYB190	scaffold1460	31681	33336
scaffold1468_70459	HbMYB191	scaffold1468	69638	71236
scaffold1491_86733	HbMYB192	scaffold1491	85253	88002
scaffold1503_36079	HbMYB193	scaffold1503	35123	36701
scaffold1536_77836	HbMYB194	scaffold1536	77457	78215
scaffold1604_48495	HbMYB195	scaffold1604	47698	49292
scaffold1640_8690	HbMYB196	scaffold1640	7924	9456
scaffold1718_31858	HbMYB197	scaffold1718	31081	32608
scaffold1757_20113	HbMYB198	scaffold1757	19701	20526
scaffold1764_8684	HbMYB199	scaffold1764	2617	13118
scaffold0004_797745	HbMYB2	scaffold0004	796243	798953
scaffold0048_1451960	HbMYB20	scaffold0048	1451465	1452456
scaffold1779_51270	HbMYB200	scaffold1779	49269	53272
scaffold1943_30960	HbMYB201	scaffold1943	30390	31530
scaffold2068_10418	HbMYB202	scaffold2068	9312	11294
scaffold2097_19644	HbMYB203	scaffold2097	18858	20430
scaffold2277_3347	HbMYB204	scaffold2277	2407	4251
scaffold2356_29333	HbMYB205	scaffold2356	28776	30256
scaffold2518_14518	HbMYB206	scaffold2518	14015	15021
scaffold2640_21431	HbMYB207	scaffold2640	20386	22585
scaffold2756_3638	HbMYB208	scaffold2756	2985	4366
scaffold2836_5210	HbMYB209	scaffold2836	5020	5400
scaffold0056_1689681	HbMYB21	scaffold0056	1688968	1690394
scaffold3162_3666	HbMYB210	scaffold3162	2576	4903
scaffold0056_2061416	HbMYB22	scaffold0056	2059215	2062625
scaffold0056_2494273	HbMYB23	scaffold0056	2493634	2495060
scaffold0056_679827	HbMYB24	scaffold0056	676489	683130
scaffold0059_2319116	HbMYB25	scaffold0059	2316474	2322255
scaffold0065_1027798	HbMYB26	scaffold0065	1026959	1028638
scaffold0085_1912560	HbMYB27	scaffold0085	1911194	1913927
scaffold0086_1145227	HbMYB28	scaffold0086	1136007	1154447
scaffold0094_831569	HbMYB29	scaffold0094	831114	832024
scaffold0011_1336303	HbMYB3	scaffold0011	1335236	1337371
scaffold0095_1687121	HbMYB30	scaffold0095	1686259	1687983
scaffold0098_1941955	HbMYB31	scaffold0098	1940681	1943578
scaffold0098_2010295	HbMYB32	scaffold0098	2009406	2011036
scaffold0103_1994124	HbMYB33	scaffold0103	1993181	1995474
scaffold0104_197541	HbMYB34	scaffold0104	196922	198160
scaffold0106_102393	HbMYB35	scaffold0106	101074	103581
scaffold0110_1014896	HbMYB36	scaffold0110	1013789	1015842
scaffold0110_1849187	HbMYB37	scaffold0110	1848673	1849701
scaffold0113_2040454	HbMYB38	scaffold0113	2039803	2041106
scaffold0114_773898	HbMYB39	scaffold0114	772652	775673
scaffold0071_1784728	HbMYB3R1	scaffold0071	1781612	1788515
scaffold0085_1673101	HbMYB3R2	scaffold0085	1667931	1678457
scaffold0085_1903466	HbMYB3R3	scaffold0085	1902786	1904146
scaffold0090_2386108	HbMYB3R4	scaffold0090	2382397	2389893
scaffold0140_420646	HbMYB3R6	scaffold0140	418607	422685
scaffold0425_642142	HbMYB3R7	scaffold0425	640880	643404
scaffold0436_456818	HbMYB3R8	scaffold0436	452802	459683
scaffold1026_207739	HbMYB3R9	scaffold1026	203467	212012
scaffold0012_146281	HbMYB4	scaffold0012	145570	147058
scaffold0118_336921	HbMYB40	scaffold0118	334282	338197
scaffold0121_175615	HbMYB41	scaffold0121	174843	176343
scaffold0127_175625	HbMYB42	scaffold0127	175158	176092
scaffold0127_220700	HbMYB43	scaffold0127	220233	221167
scaffold0132_425207	HbMYB44	scaffold0132	424654	425761
scaffold0139_871234	HbMYB45	scaffold0139	870554	872067
scaffold0141_165868	HbMYB46	scaffold0141	165191	166934
scaffold0148_1097530	HbMYB47	scaffold0148	1094225	1098833
scaffold0148_1102320	HbMYB48	scaffold0148	1101497	1103144
scaffold0157_532184	HbMYB49	scaffold0157	531336	533100
scaffold0012_3603113	HbMYB5	scaffold0012	3602135	3604092
scaffold0159_866613	HbMYB50	scaffold0159	865586	867196
scaffold0160_1064966	HbMYB51	scaffold0160	1064089	1065776
scaffold0163_507562	HbMYB52	scaffold0163	506698	508547
scaffold0167_1341204	HbMYB53	scaffold0167	1340197	1341822
scaffold0167_1687184	HbMYB54	scaffold0167	1686139	1688206
scaffold0180_1544584	HbMYB55	scaffold0180	1544014	1545155
scaffold0181_1106540	HbMYB56	scaffold0181	1105962	1107118
scaffold0181_1269544	HbMYB57	scaffold0181	1269009	1270079
scaffold0183_35941	HbMYB58	scaffold0183	35386	36496
scaffold0197_630509	HbMYB59	scaffold0197	628949	632072
scaffold0013_2669862	HbMYB6	scaffold0013	2667055	2673343
scaffold0200_130456	HbMYB60	scaffold0200	129545	131367
scaffold0210_873865	HbMYB61	scaffold0210	873169	874561
scaffold0211_888181	HbMYB62	scaffold0211	887641	888721
scaffold0214_731009	HbMYB63	scaffold0214	729637	732092
scaffold0215_1057482	HbMYB64	scaffold0215	1056864	1058100
scaffold0218_1009945	HbMYB65	scaffold0218	1008529	1011023
scaffold0225_619841	HbMYB66	scaffold0225	619328	620354
scaffold0237_1035936	HbMYB67	scaffold0237	1035441	1036431
scaffold0239_411980	HbMYB68	scaffold0239	408753	415476
scaffold0239_418129	HbMYB69	scaffold0239	417655	418833
scaffold0014_116420	HbMYB7	scaffold0014	111120	120811
scaffold0245_419530	HbMYB70	scaffold0245	419006	420054
scaffold0257_234113	HbMYB71	scaffold0257	233462	234879
scaffold0259_302313	HbMYB72	scaffold0259	301724	302903
scaffold0268_1027337	HbMYB73	scaffold0268	1026069	1028606
scaffold0269_286149	HbMYB74	scaffold0269	285356	286943
scaffold0270_323393	HbMYB75	scaffold0270	322783	324262
scaffold0275_942814	HbMYB76	scaffold0275	942319	943309
scaffold0276_172896	HbMYB77	scaffold0276	172487	173842
scaffold0285_284656	HbMYB78	scaffold0285	283885	285427
scaffold0289_47774	HbMYB79	scaffold0289	45050	50499
scaffold0014_3757957	HbMYB8	scaffold0014	3756523	3759143
scaffold0299_114403	HbMYB80	scaffold0299	113390	115417
scaffold0328_93846	HbMYB81	scaffold0328	93329	94363
scaffold0338_7854	HbMYB82	scaffold0338	6764	8949
scaffold0341_980281	HbMYB83	scaffold0341	979399	981389
scaffold0344_578645	HbMYB84	scaffold0344	577082	580182
scaffold0344_676992	HbMYB85	scaffold0344	675827	678157
scaffold0350_848824	HbMYB86	scaffold0350	848169	849479
scaffold0350_942234	HbMYB87	scaffold0350	941477	943064
scaffold0354_497182	HbMYB88	scaffold0354	496704	497661
scaffold0354_506656	HbMYB89	scaffold0354	506049	507263
scaffold0015_3418753	HbMYB9	scaffold0015	3416231	3419941
scaffold0356_387425	HbMYB90	scaffold0356	386720	388130
scaffold0374_922029	HbMYB91	scaffold0374	921658	962151
scaffold0384_601042	HbMYB92	scaffold0384	599942	602142
scaffold0384_685788	HbMYB93	scaffold0384	684044	687532
scaffold0389_778455	HbMYB94	scaffold0389	777832	779078
scaffold0393_760883	HbMYB95	scaffold0393	759970	762045
scaffold0399_126807	HbMYB96	scaffold0399	126500	127115
scaffold0400_1035633	HbMYB97	scaffold0400	1035011	1036410
scaffold0407_137472	HbMYB98	scaffold0407	136383	138440
scaffold0412_537731	HbMYB99	scaffold0412	536867	538927
Jatcu.01g000021.1	JcMYB1	chr1	153586	154095
Jatcu.01g002532.1	JcMYB10	chr1	20800908	20805747
Jatcu.01g002599.1	JcMYB11	chr1	21311249	21312594
Jatcu.02g000864.1	JcMYB12	chr2	13088827	13091807
Jatcu.02g000905.1	JcMYB13	chr2	13405693	13407805
Jatcu.02g001419.1	JcMYB14	chr2	17685270	17686607
Jatcu.02g001493.1	JcMYB15	chr2	18114835	18120215
Jatcu.02g001644.1	JcMYB16	chr2	18945754	18946824
Jatcu.02g002060.1	JcMYB17	chr2	21101531	21103325
Jatcu.03g000063.1	JcMYB18	chr3	353461	355117
Jatcu.03g000156.1	JcMYB19	chr3	752066	754532
Jatcu.01g000121.1	JcMYB2	chr1	976156	977721
Jatcu.03g000974.1	JcMYB20	chr3	4967977	4970614
Jatcu.03g001202.1	JcMYB21	chr3	6312957	6314966
Jatcu.04g000717.1	JcMYB22	chr4	3685751	3686560
Jatcu.04g000728.1	JcMYB23	chr4	3847696	3848526
Jatcu.04g000729.1	JcMYB24	chr4	3862944	3863808
Jatcu.04g000730.1	JcMYB25	chr4	3877258	3878571
Jatcu.04g001255.1	JcMYB26	chr4	7390929	7391880
Jatcu.04g001492.1	JcMYB27	chr4	9923033	9925283
Jatcu.04g001721.1	JcMYB28	chr4	14952206	14953232
Jatcu.05g000381.1	JcMYB29	chr5	2514193	2515652
Jatcu.01g000138.1	JcMYB3	chr1	1076095	1080350
Jatcu.05g000741.1	JcMYB30	chr5	5383853	5385569
Jatcu.05g000857.1	JcMYB31	chr5	7266394	7267777
Jatcu.05g001276.1	JcMYB32	chr5	20261025	20262164
Jatcu.05g002266.1	JcMYB33	chr5	26816963	26818872
Jatcu.05g002321.1	JcMYB34	chr5	27119679	27120677
Jatcu.05g002323.1	JcMYB35	chr5	27127613	27128672
Jatcu.06g000048.1	JcMYB36	chr6	675775	676454
Jatcu.06g000473.1	JcMYB37	chr6	6842307	6843538
Jatcu.06g000809.1	JcMYB38	chr6	9853754	9854840
Jatcu.06g000811.1	JcMYB39	chr6	9876308	9881575
Jatcu.02g000754.1	JcMYB3R1	chr2	11949035	11954654
Jatcu.04g000907.1	JcMYB3R2	chr4	4934165	4940636
Jatcu.09g000277.1	JcMYB3R3	chr9	1665314	1667655
Jatcu.11g000339.1	JcMYB3R4	chr11	1930101	1932837
Jatcu.01g000836.1	JcMYB4	chr1	8372855	8373658
Jatcu.06g000814.1	JcMYB40	chr6	9899982	9903775
Jatcu.06g000916.1	JcMYB41	chr6	10592388	10594424
Jatcu.06g001024.1	JcMYB42	chr6	11174953	11176911
Jatcu.06g001100.1	JcMYB43	chr6	11629328	11638077
Jatcu.06g001118.1	JcMYB44	chr6	11773069	11774955
Jatcu.06g001178.1	JcMYB45	chr6	12105090	12106396
Jatcu.06g001696.1	JcMYB46	chr6	14636656	14638212
Jatcu.06g001916.1	JcMYB47	chr6	15772821	15774798
Jatcu.07g000506.1	JcMYB48	chr7	2595774	2596514
Jatcu.07g000763.1	JcMYB49	chr7	4136947	4138380
Jatcu.04g001332.1	JcMYB4R1	chr4	8440155	8449098
Jatcu.10g000208.1	JcMYB4R2	chr10	1109075	1115245
Jatcu.01g001189.1	JcMYB5	chr1	11779383	11780350
Jatcu.07g001538.1	JcMYB50	chr7	11152822	11154257
Jatcu.07g001562.1	JcMYB51	chr7	11368581	11369403
Jatcu.07g001563.1	JcMYB52	chr7	11376783	11379043
Jatcu.08g000107.1	JcMYB53	chr8	565387	566248
Jatcu.08g000112.1	JcMYB54	chr8	578628	580176
Jatcu.08g000352.1	JcMYB55	chr8	1944868	1946299
Jatcu.08g000745.1	JcMYB56	chr8	4597059	4598166
Jatcu.08g000751.1	JcMYB57	chr8	4684988	4686561
Jatcu.08g001483.1	JcMYB58	chr8	18012841	18013821
Jatcu.08g001616.1	JcMYB59	chr8	18817026	18821777
Jatcu.01g001320.1	JcMYB6	chr1	12674334	12675505
Jatcu.09g000520.1	JcMYB60	chr9	2820650	2822285
Jatcu.09g000709.1	JcMYB61	chr9	3735216	3736212
Jatcu.09g001353.1	JcMYB62	chr9	7074012	7080371
Jatcu.09g001409.1	JcMYB63	chr9	7404409	7406271
Jatcu.09g001643.1	JcMYB64	chr9	8755435	8757051
Jatcu.09g001696.1	JcMYB65	chr9	9121213	9122238
Jatcu.09g001944.1	JcMYB66	chr9	11369181	11370426
Jatcu.09g002476.1	JcMYB67	chr9	17501116	17503454
Jatcu.10g000221.1	JcMYB68	chr10	1165893	1167156
Jatcu.10g000738.1	JcMYB69	chr10	3912034	3913758
Jatcu.01g001553.1	JcMYB7	chr1	14563772	14565019
Jatcu.10g001249.1	JcMYB70	chr10	14284900	14286366
Jatcu.11g000480.1	JcMYB71	chr11	2742567	2743972
Jatcu.U000285.1	JcMYB72	scaffold35	1614737	1616266
Jatcu.U000807.1	JcMYB73	scaffold38	1568378	1570707
Jatcu.U000925.1	JcMYB74	scaffold40	470357	472563
Jatcu.U000985.1	JcMYB75	scaffold40	1102081	1103412
Jatcu.U001153.1	JcMYB76	scaffold41	740813	741798
Jatcu.U003547.1	JcMYB77	scaffold174	338437	341571
Jatcu.U003550.1	JcMYB78	scaffold174	371005	373780
Jatcu.U003561.1	JcMYB79	scaffold175	110682	112171
Jatcu.01g002436.1	JcMYB8	chr1	20080469	20081520
Jatcu.U004445.1	JcMYB80	scaffold375	39821	40419
Jatcu.01g002524.1	JcMYB9	chr1	20732689	20735154
Manes.01G034800.1	MeMYB1	Chromosome01	5348959	5350857
Manes.01G118700.1	MeMYB10	Chromosome01	23730968	23732653
Manes.10G019700.1	MeMYB100	Chromosome10	1491730	1497247
Manes.10G143200.1	MeMYB101	Chromosome10	25506833	25508505
Manes.11G001300.1	MeMYB102	Chromosome11	220364	226651
Manes.11G009900.1	MeMYB103	Chromosome11	998253	1002891
Manes.11G020400.1	MeMYB104	Chromosome11	1916716	1917874
Manes.11G020600.1	MeMYB105	Chromosome11	1924223	1925566
Manes.11G024700.1	MeMYB106	Chromosome11	2199603	2201156
Manes.11G094800.1	MeMYB107	Chromosome11	14988312	14989600
Manes.11G127600.1	MeMYB108	Chromosome11	23798750	23800821
Manes.11G134300.1	MeMYB109	Chromosome11	24649116	24650508
Manes.01G147500.1	MeMYB11	Chromosome01	25881028	25882091
Manes.11G151100.1	MeMYB110	Chromosome11	26210791	26212496
Manes.12G032200.1	MeMYB111	Chromosome12	2506665	2508110
Manes.12G082000.1	MeMYB112	Chromosome12	9755729	9757509
Manes.12G083100.1	MeMYB113	Chromosome12	10106095	10107607
Manes.12G085600.1	MeMYB114	Chromosome12	10898699	10900125
Manes.12G085900.1	MeMYB115	Chromosome12	11292759	11293927
Manes.12G108500.1	MeMYB116	Chromosome12	24954790	24956195
Manes.12G118600.1	MeMYB117	Chromosome12	26986475	26988086
Manes.12G134000.1	MeMYB118	Chromosome12	28856093	28857529
Manes.12G155900.1	MeMYB119	Chromosome12	31372510	31373945
Manes.01G163300.1	MeMYB12	Chromosome01	26919547	26921812
Manes.13G013500.1	MeMYB120	Chromosome13	1348999	1350172
Manes.13G033900.1	MeMYB121	Chromosome13	3114411	3116187
Manes.13G075100.1	MeMYB122	Chromosome13	9620950	9622379
Manes.13G107900.1	MeMYB123	Chromosome13	23262673	23264116
Manes.13G118400.1	MeMYB124	Chromosome13	24557909	24559460
Manes.13G152600.1	MeMYB125	Chromosome13	27883821	27885263
Manes.14G002400.1	MeMYB126	Chromosome14	364572	366751
Manes.14G011000.1	MeMYB127	Chromosome14	1047934	1050100
Manes.14G026300.1	MeMYB128	Chromosome14	2200538	2201735
Manes.14G034400.1	MeMYB129	Chromosome14	2813082	2814406
Manes.01G164800.1	MeMYB13	Chromosome01	26989983	26992903
Manes.14G061700.1	MeMYB130	Chromosome14	5030611	5032397
Manes.14G064900.1	MeMYB131	Chromosome14	5272530	5274343
Manes.14G066200.1	MeMYB132	Chromosome14	5404812	5406125
Manes.14G072800.1	MeMYB133	Chromosome14	5885257	5886975
Manes.14G077700.1	MeMYB134	Chromosome14	6312109	6313785
Manes.14G080500.1	MeMYB135	Chromosome14	6495639	6498000
Manes.14G080600.1	MeMYB136	Chromosome14	6516133	6518450
Manes.14G104200.1	MeMYB137	Chromosome14	8436534	8438013
Manes.14G115200.1	MeMYB138	Chromosome14	9958663	9959627
Manes.14G121400.1	MeMYB139	Chromosome14	10711602	10712895
Manes.01G188000.1	MeMYB14	Chromosome01	28544686	28549354
Manes.14G121700.1	MeMYB140	Chromosome14	10736115	10737062
Manes.15G003000.1	MeMYB141	Chromosome15	259420	261217
Manes.15G006600.1	MeMYB142	Chromosome15	688288	691044
Manes.15G040700.1	MeMYB143	Chromosome15	3037966	3039762
Manes.15G047000.1	MeMYB144	Chromosome15	3490797	3492184
Manes.15G070500.1	MeMYB145	Chromosome15	5178259	5178738
Manes.15G081900.1	MeMYB146	Chromosome15	6024969	6026466
Manes.15G108200.1	MeMYB147	Chromosome15	8200468	8202395
Manes.15G149100.1	MeMYB148	Chromosome15	11655746	11658797
Manes.15G149600.1	MeMYB149	Chromosome15	11760498	11762767
Manes.01G226200.1	MeMYB15	Chromosome01	31065079	31067830
Manes.15G155900.1	MeMYB150	Chromosome15	12235299	12236720
Manes.15G167600.1	MeMYB151	Chromosome15	13560535	13561764
Manes.15G175900.1	MeMYB152	Chromosome15	15873607	15876019
Manes.16G019700.1	MeMYB153	Chromosome16	1955824	1957388
Manes.16G046100.1	MeMYB154	Chromosome16	7127782	7129505
Manes.16G058600.1	MeMYB155	Chromosome16	17367651	17368829
Manes.16G076800.1	MeMYB156	Chromosome16	23289107	23291415
Manes.16G085200.1	MeMYB157	Chromosome16	24233280	24234402
Manes.16G096700.1	MeMYB158	Chromosome16	25287872	25289309
Manes.16G096900.1	MeMYB159	Chromosome16	25294259	25295480
Manes.01G231300.1	MeMYB16	Chromosome01	31464871	31465897
Manes.16G106000.1	MeMYB160	Chromosome16	26176500	26177597
Manes.17G023900.1	MeMYB161	Chromosome17	11550927	11552991
Manes.17G033000.1	MeMYB162	Chromosome17	14851550	14853476
Manes.17G033100.1	MeMYB163	Chromosome17	14858176	14859882
Manes.17G033800.1	MeMYB164	Chromosome17	15047168	15048727
Manes.17G065700.1	MeMYB165	Chromosome17	20532432	20533649
Manes.17G075600.1	MeMYB166	Chromosome17	21492503	21493972
Manes.17G107800.1	MeMYB167	Chromosome17	24846244	24847243
Manes.17G113200.1	MeMYB168	Chromosome17	25376717	25378934
Manes.18G042000.1	MeMYB169	Chromosome18	3618806	3620306
Manes.01G235800.1	MeMYB17	Chromosome01	31731149	31733354
Manes.18G051300.1	MeMYB170	Chromosome18	4262615	4264390
Manes.18G067400.1	MeMYB171	Chromosome18	5785331	5786901
Manes.18G085700.1	MeMYB172	Chromosome18	7387310	7388734
Manes.18G103600.1	MeMYB173	Chromosome18	9216676	9218100
Manes.S020700.1	MeMYB174	Scaffold00634	155444	156824
Manes.S048300.1	MeMYB175	Scaffold00983	59222	60612
Manes.S051400.1	MeMYB176	Scaffold01005	80061	82193
Manes.S062500.1	MeMYB177	Scaffold01106	12425	13609
Manes.S062600.1	MeMYB178	Scaffold01106	18738	20030
Manes.01G259600.1	MeMYB18	Chromosome01	33332286	33341075
Manes.01G271600.1	MeMYB19	Chromosome01	34492291	34493763
Manes.01G057200.1	MeMYB2	Chromosome01	16883660	16885823
Manes.02G005200.1	MeMYB20	Chromosome02	562747	563631
Manes.02G017300.1	MeMYB21	Chromosome02	1436956	1438730
Manes.02G034300.1	MeMYB22	Chromosome02	2651767	2653822
Manes.02G041300.1	MeMYB23	Chromosome02	3191070	3192267
Manes.02G046100.1	MeMYB24	Chromosome02	3551813	3553434
Manes.02G047300.1	MeMYB25	Chromosome02	3657740	3659412
Manes.02G047900.1	MeMYB26	Chromosome02	3711491	3713769
Manes.02G058900.1	MeMYB27	Chromosome02	4376888	4378300
Manes.02G074300.1	MeMYB28	Chromosome02	5502332	5503576
Manes.02G077400.1	MeMYB29	Chromosome02	5729482	5731415
Manes.01G074400.1	MeMYB3	Chromosome01	20011445	20013807
Manes.02G120800.1	MeMYB30	Chromosome02	8913250	8915608
Manes.02G122200.1	MeMYB31	Chromosome02	8977214	8980124
Manes.02G133900.1	MeMYB32	Chromosome02	9860721	9866061
Manes.02G152500.1	MeMYB33	Chromosome02	11359877	11361439
Manes.02G173200.1	MeMYB34	Chromosome02	13630846	13632449
Manes.02G194800.1	MeMYB35	Chromosome02	16078163	16079570
Manes.03G052800.1	MeMYB36	Chromosome03	4625455	4627086
Manes.03G072300.1	MeMYB37	Chromosome03	9462305	9463457
Manes.03G077500.1	MeMYB38	Chromosome03	11195976	11197430
Manes.03G098700.1	MeMYB39	Chromosome03	17144725	17146282
Manes.01G065000.1	MeMYB3R1	Chromosome01	18821079	18825334
Manes.05G038200.1	MeMYB3R2	Chromosome05	2764957	2768441
Manes.07G099800.1	MeMYB3R3	Chromosome07	22663022	22670458
Manes.08G077900.1	MeMYB3R4	Chromosome08	15284918	15290736
Manes.01G083100.1	MeMYB4	Chromosome01	20838442	20839819
Manes.03G117500.1	MeMYB40	Chromosome03	21345827	21347215
Manes.03G131000.1	MeMYB41	Chromosome03	22730042	22731337
Manes.03G156900.1	MeMYB42	Chromosome03	25190654	25191867
Manes.03G164200.1	MeMYB43	Chromosome03	25745907	25747470
Manes.03G201700.1	MeMYB44	Chromosome03	28260435	28262154
Manes.03G208500.1	MeMYB45	Chromosome03	28853444	28855474
Manes.04G014800.1	MeMYB46	Chromosome04	1743175	1744800
Manes.04G074900.1	MeMYB47	Chromosome04	21070773	21072062
Manes.04G140800.1	MeMYB48	Chromosome04	26742408	26743938
Manes.04G144400.1	MeMYB49	Chromosome04	27033055	27034067
Manes.14G168800.1	MeMYB4R1	Chromosome14	23141859	23151961
Manes.01G090700.1	MeMYB5	Chromosome01	21500061	21501502
Manes.04G153700.1	MeMYB50	Chromosome04	27686238	27690893
Manes.04G162400.1	MeMYB51	Chromosome04	28393639	28401825
Manes.05G007400.1	MeMYB52	Chromosome05	500229	502469
Manes.05G012100.1	MeMYB53	Chromosome05	833906	835228
Manes.05G020800.1	MeMYB54	Chromosome05	1515337	1516638
Manes.05G037100.1	MeMYB55	Chromosome05	2664699	2668218
Manes.05G052300.1	MeMYB56	Chromosome05	3917168	3918745
Manes.05G098700.1	MeMYB57	Chromosome05	8302275	8308345
Manes.05G103300.1	MeMYB58	Chromosome05	8833585	8835809
Manes.05G114400.1	MeMYB59	Chromosome05	11018361	11019928
Manes.01G092500.1	MeMYB6	Chromosome01	21686498	21687817
Manes.05G170200.1	MeMYB60	Chromosome05	23576955	23577668
Manes.05G177900.1	MeMYB61	Chromosome05	24459406	24460691
Manes.05G205700.1	MeMYB62	Chromosome05	28074549	28075744
Manes.06G024800.1	MeMYB63	Chromosome06	4853617	4855461
Manes.06G066600.1	MeMYB64	Chromosome06	18028723	18030205
Manes.06G090300.1	MeMYB65	Chromosome06	20373791	20376458
Manes.06G090400.1	MeMYB66	Chromosome06	20384949	20386866
Manes.06G092600.1	MeMYB67	Chromosome06	20544424	20545772
Manes.06G105800.1	MeMYB68	Chromosome06	21607650	21609488
Manes.06G109000.1	MeMYB69	Chromosome06	21849777	21851351
Manes.01G093300.1	MeMYB7	Chromosome01	21749051	21751358
Manes.06G136500.1	MeMYB70	Chromosome06	24149200	24150529
Manes.06G146600.1	MeMYB71	Chromosome06	24988805	24990653
Manes.06G146700.1	MeMYB72	Chromosome06	25000256	25003038
Manes.06G164800.1	MeMYB73	Chromosome06	26694655	26697080
Manes.06G175200.1	MeMYB74	Chromosome06	27425990	27428467
Manes.07G005800.1	MeMYB75	Chromosome07	752981	755969
Manes.07G103600.1	MeMYB76	Chromosome07	23250038	23259232
Manes.07G125100.1	MeMYB77	Chromosome07	25083090	25084924
Manes.08G011300.1	MeMYB78	Chromosome08	832219	834072
Manes.08G058000.1	MeMYB79	Chromosome08	6408253	6409808
Manes.01G115400.1	MeMYB8	Chromosome01	23483397	23484731
Manes.08G064800.1	MeMYB80	Chromosome08	8430621	8431892
Manes.08G083200.1	MeMYB81	Chromosome08	19664013	19667426
Manes.08G089700.1	MeMYB82	Chromosome08	22846638	22848028
Manes.08G106900.1	MeMYB83	Chromosome08	27245228	27247126
Manes.08G138700.1	MeMYB84	Chromosome08	30428803	30429824
Manes.08G139000.1	MeMYB85	Chromosome08	30437029	30443540
Manes.08G145500.1	MeMYB86	Chromosome08	31055438	31057311
Manes.08G151100.1	MeMYB87	Chromosome08	31537775	31539310
Manes.08G151800.1	MeMYB88	Chromosome08	31633946	31636948
Manes.09G007100.1	MeMYB89	Chromosome09	1534279	1536587
Manes.01G117100.1	MeMYB9	Chromosome01	23623161	23631888
Manes.09G065400.1	MeMYB90	Chromosome09	8930772	8932409
Manes.09G092900.1	MeMYB91	Chromosome09	20167327	20171099
Manes.09G102700.1	MeMYB92	Chromosome09	22219516	22221913
Manes.09G127800.1	MeMYB93	Chromosome09	25062681	25064216
Manes.09G135700.1	MeMYB94	Chromosome09	25597990	25599588
Manes.09G136100.1	MeMYB95	Chromosome09	25624847	25627763
Manes.09G139900.1	MeMYB96	Chromosome09	25897539	25900229
Manes.09G148400.1	MeMYB97	Chromosome09	26577695	26584872
Manes.09G148500.1	MeMYB98	Chromosome09	26594383	26595294
Manes.09G182000.1	MeMYB99	Chromosome09	28939300	28941340
27763.m000042	RcMYB1	27763	22849	26607
29602.m000218	RcMYB10	29602	118627	119546
29610.m000410	RcMYB11	29610	167373	168793
29628.m000773	RcMYB12	29628	119303	121387
29656.m000479	RcMYB13	29656	48974	49852
29680.m001688	RcMYB14	29680	198592	204016
29681.m001296	RcMYB15	29681	5407	6760
29681.m001315	RcMYB16	29681	108909	111540
29686.m000890	RcMYB17	29686	322025	326429
29736.m002013	RcMYB18	29736	88821	92004
29739.m003784	RcMYB19	29739	1340632	1344063
27798.m000612	RcMYB2	27798	261689	264198
29767.m000199	RcMYB20	29767	5628	8271
29785.m000932	RcMYB21	29785	4178	10068
29788.m000340	RcMYB22	29788	146265	147319
29801.m003096	RcMYB23	29801	253477	254214
29813.m001506	RcMYB24	29813	359912	362083
29814.m000736	RcMYB25	29814	156157	156951
29818.m000395	RcMYB26	29818	36524	37924
29823.m000215	RcMYB27	29823	130212	132431
29917.m001977	RcMYB28	29917	272597	274867
29917.m001986	RcMYB29	29917	342963	346059
27956.m000359	RcMYB3	27956	174528	175640
29929.m004749	RcMYB30	29929	1431410	1432031
29933.m001381	RcMYB31	29933	25351	26527
29933.m001453	RcMYB32	29933	391562	394071
29933.m001454	RcMYB33	29933	396445	406209
29970.m000987	RcMYB34	29970	142534	144548
29983.m003281	RcMYB35	29983	958864	960165
30000.m000380	RcMYB36	30000	101356	102955
30054.m000809	RcMYB37	30054	144218	145391
30055.m001589	RcMYB38	30055	327969	328886
30064.m000484	RcMYB39	30064	30605	31206
29794.m003447	RcMYB3R1	29794	939851	945665
29846.m000184	RcMYB3R2	29846	54286	60573
30190.m011160	RcMYB3R3	30190	2269618	2272316
28154.m000040	RcMYB4	28154	11980	13145
30068.m002544	RcMYB40	30068	206913	207860
30076.m004607	RcMYB41	30076	1109454	1110534
30125.m001257	RcMYB42	30125	935824	937032
30128.m008730	RcMYB43	30128	720873	722948
30131.m007263	RcMYB44	30131	2530638	2533568
30137.m000436	RcMYB45	30137	206226	207363
30138.m004082	RcMYB46	30138	1729199	1730538
30147.m013885	RcMYB47	30147	3117376	3118715
30147.m013937	RcMYB48	30147	3450788	3452427
30167.m000852	RcMYB49	30167	68962	69996
29654.m000304	RcMYB4R1	29654	117625	130514
28226.m000839	RcMYB5	28226	53208	54342
30169.m006322	RcMYB50	30169	477808	480880
30170.m013698	RcMYB51	30170	1122197	1124501
30170.m013927	RcMYB52	30170	1803948	1804691
30174.m008717	RcMYB53	30174	2400271	2401376
30174.m008784	RcMYB54	30174	262065	263580
30174.m009001	RcMYB55	30174	1482680	1484560
30190.m011004	RcMYB56	30190	1232351	1234188
30190.m011268	RcMYB57	30190	2925916	2927720
28271.m000023	RcMYB6	28271	9472	10573
28288.m000014	RcMYB7	28288	6952	8137
28603.m000172	RcMYB8	28603	66625	67674
28838.m000246	RcMYB9	28838	16857	18570
Vf00G0256	VfMYB1	Scaffold1427_ERROPOS394990	220386	221734
Vf01G2270	VfMYB10	Lachesis_group0	106066785	106068176
Vf01G2322	VfMYB11	Lachesis_group0	107046349	107047861
Vf01G2502	VfMYB12	Lachesis_group0	109504073	109505158
Vf02G0209	VfMYB13	Lachesis_group1	3056922	3058601
Vf02G0449	VfMYB14	Lachesis_group1	9001291	9002612
Vf02G0560	VfMYB15	Lachesis_group1	13071962	13074220
Vf02G1406	VfMYB16	Lachesis_group1	78745743	78746691
Vf02G2242	VfMYB17	Lachesis_group1	100314459	100315752
Vf02G2473	VfMYB18	Lachesis_group1	103603917	103605012
Vf02G2600	VfMYB19	Lachesis_group1	105130290	105134328
Vf00G0890	VfMYB2	Scaffold2_ERROPOS1244904	34865	36086
Vf03G0159	VfMYB20	Lachesis_group2	2314754	2317638
Vf04G0152	VfMYB21	Lachesis_group3	1776640	1778309
Vf04G0170	VfMYB22	Lachesis_group3	2007743	2008749
Vf04G0936	VfMYB23	Lachesis_group3	29114875	29117067
Vf04G1936	VfMYB24	Lachesis_group3	97280965	97284542
Vf04G1941	VfMYB25	Lachesis_group3	97405647	97408185
Vf04G1988	VfMYB26	Lachesis_group3	98388581	98389724
Vf04G2090	VfMYB27	Lachesis_group3	100257477	100259294
Vf05G0180	VfMYB28	Lachesis_group4	4630193	4631238
Vf05G0978	VfMYB29	Lachesis_group4	67764552	67766437
Vf00G0891	VfMYB3	Scaffold2_ERROPOS1244904	56484	59634
Vf05G1013	VfMYB30	Lachesis_group4	68822956	68825246
Vf05G1039	VfMYB31	Lachesis_group4	69818313	69820459
Vf05G1170	VfMYB32	Lachesis_group4	72923416	72924477
Vf05G1264	VfMYB33	Lachesis_group4	75328897	75330070
Vf05G1337	VfMYB34	Lachesis_group4	77248646	77249734
Vf05G1437	VfMYB35	Lachesis_group4	78495544	78497416
Vf05G1446	VfMYB36	Lachesis_group4	78678066	78679734
Vf05G1462	VfMYB37	Lachesis_group4	79037588	79038950
Vf05G1648	VfMYB38	Lachesis_group4	82184601	82186179
Vf05G1767	VfMYB39	Lachesis_group4	84071080	84073080
Vf05G1012	VfMYB3R1	Lachesis_group4	68779789	68797691
Vf06G2582	VfMYB3R2	Lachesis_group5	84240809	84243470
Vf07G1437	VfMYB3R3	Lachesis_group6	68939267	68943459
Vf08G1164	VfMYB3R4	Lachesis_group7	67004425	67010269
Vf00G0892	VfMYB4	Scaffold2_ERROPOS1244904	121159	122368
Vf05G2023	VfMYB40	Lachesis_group4	87294756	87295566
Vf06G0063	VfMYB41	Lachesis_group5	878490	880858
Vf06G0354	VfMYB42	Lachesis_group5	9399079	9404620
Vf06G1091	VfMYB43	Lachesis_group5	60105175	60106323
Vf06G1308	VfMYB44	Lachesis_group5	66807187	66808338
Vf06G1553	VfMYB45	Lachesis_group5	72183156	72184862
Vf06G1592	VfMYB46	Lachesis_group5	73049264	73055852
Vf06G2137	VfMYB47	Lachesis_group5	79485057	79488846
Vf06G2196	VfMYB48	Lachesis_group5	80142072	80143032
Vf06G2266	VfMYB49	Lachesis_group5	80913074	80914592
Vf08G0112	VfMYB4R1	Lachesis_group7	1831969	1839985
Vf01G0085	VfMYB5	Lachesis_group0	2929426	2934167
Vf06G2566	VfMYB50	Lachesis_group5	84089521	84091386
Vf06G2771	VfMYB51	Lachesis_group5	86013789	86015086
Vf07G0341	VfMYB52	Lachesis_group6	38019545	38020883
Vf07G0717	VfMYB53	Lachesis_group6	56370927	56372334
Vf07G0718	VfMYB54	Lachesis_group6	56418562	56426787
Vf07G0719	VfMYB55	Lachesis_group6	56462510	56463425
Vf07G0727	VfMYB56	Lachesis_group6	56679522	56686205
Vf07G1269	VfMYB57	Lachesis_group6	66320007	66321541
Vf07G1446	VfMYB58	Lachesis_group6	69083316	69084392
Vf07G1530	VfMYB59	Lachesis_group6	70012164	70014895
Vf01G0839	VfMYB6	Lachesis_group0	18852949	18854210
Vf07G1972	VfMYB60	Lachesis_group6	75408110	75409300
Vf07G1979	VfMYB61	Lachesis_group6	75528151	75529704
Vf07G2039	VfMYB62	Lachesis_group6	76310778	76312226
Vf07G2108	VfMYB63	Lachesis_group6	76918263	76919446
Vf07G2169	VfMYB64	Lachesis_group6	77634918	77640362
Vf07G2171	VfMYB65	Lachesis_group6	77657104	77658016
Vf07G2577	VfMYB66	Lachesis_group6	81345833	81347398
Vf08G0401	VfMYB67	Lachesis_group7	11325775	11327360
Vf08G0898	VfMYB68	Lachesis_group7	56965400	56966366
Vf08G1260	VfMYB69	Lachesis_group7	69449354	69450952
Vf01G1333	VfMYB7	Lachesis_group0	59629449	59644486
Vf08G1367	VfMYB70	Lachesis_group7	71495890	71497199
Vf08G1372	VfMYB71	Lachesis_group7	71614468	71615252
Vf08G1531	VfMYB72	Lachesis_group7	74165763	74167736
Vf08G1667	VfMYB73	Lachesis_group7	75899427	75900655
Vf08G2038	VfMYB74	Lachesis_group7	79768695	79769772
Vf09G0756	VfMYB75	Lachesis_group8	53345216	53346428
Vf09G0868	VfMYB76	Lachesis_group8	55820257	55821555
Vf09G1068	VfMYB77	Lachesis_group8	59491607	59492939
Vf09G1331	VfMYB78	Lachesis_group8	63676902	63678314
Vf10G0078	VfMYB79	Lachesis_group9	887981	890683
Vf01G1417	VfMYB8	Lachesis_group0	70641720	70643016
Vf10G0192	VfMYB80	Lachesis_group9	2199540	2201758
Vf10G0417	VfMYB81	Lachesis_group9	4384287	4387226
Vf10G0535	VfMYB82	Lachesis_group9	5674061	5675758
Vf10G0961	VfMYB83	Lachesis_group9	10370979	10372956
Vf10G0974	VfMYB84	Lachesis_group9	10657510	10659541
Vf10G1059	VfMYB85	Lachesis_group9	11618567	11620198
Vf10G1142	VfMYB86	Lachesis_group9	12646835	12648630
Vf10G1159	VfMYB87	Lachesis_group9	12918874	12920046
Vf10G1162	VfMYB88	Lachesis_group9	13108699	13110963
Vf10G1499	VfMYB89	Lachesis_group9	19634862	19636168
Vf01G1419	VfMYB9	Lachesis_group0	71164470	71166205
Vf10G1798	VfMYB90	Lachesis_group9	29001972	29003247
Vf11G0825	VfMYB91	Lachesis_group10	56563126	56565360
Vf11G0845	VfMYB92	Lachesis_group10	57288146	57289896
Vf11G1020	VfMYB93	Lachesis_group10	61161277	61163776
Vf11G1348	VfMYB94	Lachesis_group10	65659014	65660247
Vf11G1441	VfMYB95	Lachesis_group10	66709089	66710327
Vf11G1913	VfMYB96	Lachesis_group10	71395424	71397718
Vf11G2019	VfMYB97	Lachesis_group10	72253830	72255391
