# Supplementary material for: Large-scale analysis of putative Euphorbiaceae R2R3-MYB transcription factors identifies a MYB involved in seed oil biosynthesis
Source: BMC Plant Biol. 2023 Mar 17;23:145. doi: 10.1186/s12870-023-04163-5 (PMC10022305; doi:10.1186/s12870-023-04163-5)
Supplement: Supplementary file 6 — Supplementary Material 6 [file 12870_2023_4163_MOESM6_ESM.xlsx]

## Sheet: Sheet1
Table S4. Ka, Ks, and Ka/Ks values of MYB genes in the Euphorbiaceae genomes
Gene 1	Gene 2	Ka	Ks	Ka/Ks
HbMYB11	HbMYB100	0.0602995	0.177381	0.339944
HbMYB88	HbMYB100	0.0626877	0.187626	0.33411
HbMYB20	HbMYB113	0.0777922	0.172078	0.452077
HbMYB113	HbMYB114	0.0777922	0.18018	0.431747
HbMYB102	HbMYB126	0.316531	1.95091	0.162248
HbMYB75	HbMYB127	0.0670929	0.220554	0.304202
HbMYB130	HbMYB131	0.158032	0.298412	0.529575
HbMYB39	HbMYB143	0.0560656	0.212268	0.264126
HbMYB126	HbMYB145	0.0311733	0.265408	0.117454
HbMYB84	HbMYB156	0.0323558	0.206779	0.156475
HbMYB30	HbMYB157	0.134572	0.221238	0.60827
HbMYB8	HbMYB158	0.052008	0.210429	0.247152
HbMYB87	HbMYB159	0.0495789	0.246437	0.201183
HbMYB136	HbMYB167	0.07408	0.198473	0.373249
HbMYB41	HbMYB174	0.0853575	0.201152	0.424343
HbMYB25	HbMYB175	0.0670233	0.232175	0.288676
HbMYB1	HbMYB177	0.0568797	0.196928	0.288835
HbMYB101	HbMYB179	0.0316101	0.191254	0.165278
HbMYB139	HbMYB180	0.0654845	0.206779	0.316688
HbMYB29	HbMYB184	0.0784278	0.356891	0.219753
HbMYB171	HbMYB187	0.0992485	0.25355	0.391435
HbMYB140	HbMYB191	0.13695	0.160697	0.852222
HbMYB102	HbMYB195	0.0739558	0.362429	0.204056
HbMYB1	HbMYB22	0.268052	1.4064	0.190594
HbMYB7	HbMYB24	0.169749	0.268367	0.632526
HbMYB29	HbMYB37	0.394755	1.21804	0.32409
HbMYB18	HbMYB47	0.0866133	0.264207	0.327823
HbMYB19	HbMYB48	0.0620014	0.264142	0.234727
HbMYB35	HbMYB52	0.159935	0.330635	0.48372
HbMYB14	HbMYB53	0.0739557	0.247617	0.29867
HbMYB1	HbMYB63	0.265425	1.16986	0.226887
HbMYB22	HbMYB63	0.0402368	0.263103	0.152932
HbMYB37	HbMYB70	0.0905319	0.26507	0.34154
HbMYB36	HbMYB83	0.07219	0.172626	0.418186
HbMYB11	HbMYB88	0.00192864	0.00762395	0.252971
HbMYB10	HbMYB89	0.00126904	0	Na
HbMYB45	HbMYB90	0.0594297	0.267463	0.222197
HbMYB32	HbMYB95	0.0697853	0.215422	0.323946
HbMYB80	HbMYB98	0.0944729	0.348732	0.270904
JcMYB68	JcMYB21	0.33394	1.60791	0.207686
JcMYB23	JcMYB34	0.648797	1.30068	0.498814
JcMYB22	JcMYB35	1.86052	0.682073	2.72774
JcMYB3R4	JcMYB3R3	0.64916	1.33489	0.486303
JcMYB8	JcMYB53	0.316914	1.14274	0.277328
JcMYB21	JcMYB59	2.63349	1.13996	2.31017
JcMYB18	JcMYB61	0.450347	1.18546	0.379893
JcMYB37	JcMYB65	0.474326	1.27114	0.373151
JcMYB20	JcMYB73	3.05729	1.44585	2.11453
MeMYB81	MeMYB100	0.383509	1.25612	0.305312
MeMYB73	MeMYB101	0.347484	1.71727	0.202347
MeMYB75	MeMYB101	0.082292	0.416391	0.197632
MeMYB49	MeMYB104	0.113713	0.403551	0.281781
MeMYB36	MeMYB105	0.579816	1.36462	0.42489
MeMYB48	MeMYB106	0.0707721	0.20774	0.340676
MeMYB11	MeMYB107	0.282855	1.43829	0.196661
MeMYB47	MeMYB107	0.0500625	0.300748	0.16646
MeMYB46	MeMYB110	0.0914783	0.31851	0.287207
MeMYB78	MeMYB110	0.351238	1.06784	0.328922
MeMYB90	MeMYB110	0.301478	1.10343	0.273219
MeMYB43	MeMYB111	0.381238	1.42349	0.26782
MeMYB84	MeMYB111	0.368809	1.32407	0.278542
MeMYB61	MeMYB116	0.331032	1.40121	0.236247
MeMYB33	MeMYB118	0.309939	1.20457	0.257303
MeMYB34	MeMYB119	0.543815	1.26623	0.429475
MeMYB43	MeMYB121	0.380329	0.993855	0.382681
MeMYB84	MeMYB121	0.370623	1.26162	0.293768
MeMYB111	MeMYB121	0.0934302	0.550749	0.169642
MeMYB117	MeMYB123	0.097688	0.313613	0.311492
MeMYB61	MeMYB124	0.357057	1.33044	0.268375
MeMYB116	MeMYB124	0.0867633	0.544121	0.159456
MeMYB40	MeMYB125	0.415233	1.88184	0.220653
MeMYB112	MeMYB125	0.0602813	0.454332	0.132681
MeMYB73	MeMYB126	0.0892556	0.447491	0.199458
MeMYB74	MeMYB127	0.153074	0.440614	0.34741
MeMYB71	MeMYB128	0.138651	0.372702	0.372014
MeMYB3	MeMYB129	0.302401	2.37665	0.127238
MeMYB22	MeMYB129	0.297929	2.41154	0.123543
MeMYB70	MeMYB129	0.154945	0.63007	0.245918
MeMYB69	MeMYB130	0.070612	0.324071	0.217891
MeMYB68	MeMYB131	0.14044	0.293387	0.478685
MeMYB5	MeMYB134	0.297846	1.57977	0.188538
MeMYB24	MeMYB134	0.29045	1.87292	0.155079
MeMYB67	MeMYB134	0.0795496	0.349997	0.227287
MeMYB7	MeMYB135	0.768159	1.48039	0.51889
MeMYB65	MeMYB135	0.658487	1.35527	0.48587
MeMYB64	MeMYB137	0.113437	0.306626	0.369953
MeMYB16	MeMYB141	0.41944	1.90394	0.220301
MeMYB45	MeMYB141	0.116911	0.338826	0.345048
MeMYB15	MeMYB142	0.624369	2.47648	0.25212
MeMYB44	MeMYB142	0.183602	0.453797	0.404591
MeMYB43	MeMYB143	0.104328	0.403926	0.258286
MeMYB84	MeMYB143	0.340941	1.59352	0.213954
MeMYB111	MeMYB143	0.388638	1.92468	0.201924
MeMYB121	MeMYB143	0.349732	1.28495	0.272175
MeMYB42	MeMYB144	0.0803473	0.424944	0.189077
MeMYB41	MeMYB145	0.161023	0.234535	0.686562
MeMYB40	MeMYB146	0.0899866	0.405642	0.221837
MeMYB125	MeMYB146	0.358204	1.90151	0.188378
MeMYB96	MeMYB147	0.390675	2.87485	0.135894
MeMYB40	MeMYB153	0.352761	3.08578	0.114318
MeMYB37	MeMYB155	0.181505	0.491732	0.369114
MeMYB36	MeMYB157	0.151229	0.366489	0.412643
MeMYB105	MeMYB157	0.459025	2.32796	0.197179
MeMYB36	MeMYB158	0.541367	1.92899	0.280647
MeMYB105	MeMYB158	0.617763	1.46339	0.422146
MeMYB157	MeMYB158	0.451088	1.67436	0.269408
MeMYB156	MeMYB160	0.456084	1.48509	0.307109
MeMYB120	MeMYB167	0.43245	1.60844	0.268864
MeMYB150	MeMYB167	0.162918	0.539504	0.301977
MeMYB149	MeMYB168	0.107192	0.404688	0.264874
MeMYB61	MeMYB169	0.106862	0.520719	0.20522
MeMYB116	MeMYB169	0.321924	2.01907	0.159442
MeMYB124	MeMYB169	0.309447	1.98336	0.156022
MeMYB117	MeMYB170	0.366728	1.74372	0.210314
MeMYB123	MeMYB170	0.353624	1.46158	0.241946
MeMYB33	MeMYB171	0.103852	0.410369	0.25307
MeMYB118	MeMYB171	0.35665	1.60402	0.222348
MeMYB34	MeMYB172	0.11416	0.26261	0.434712
MeMYB119	MeMYB172	0.508866	1.28606	0.39568
MeMYB35	MeMYB173	0.0682176	0.397207	0.171743
MeMYB2	MeMYB21	0.0622882	0.336186	0.185279
MeMYB3	MeMYB22	0.0606124	0.566657	0.106965
MeMYB4	MeMYB23	0.132698	0.555432	0.23891
MeMYB5	MeMYB24	0.101043	0.280501	0.360223
MeMYB1	MeMYB25	0.486041	1.09279	0.444771
MeMYB6	MeMYB25	0.212323	0.29012	0.731845
MeMYB7	MeMYB26	0.0586247	0.341226	0.171806
MeMYB8	MeMYB28	0.117812	0.250841	0.469669
MeMYB10	MeMYB29	0.0922594	0.502363	0.183651
MeMYB12	MeMYB30	0.14882	0.392436	0.379221
MeMYB13	MeMYB31	0.0819721	0.290523	0.282153
MeMYB15	MeMYB44	0.574479	1.65919	0.346242
MeMYB16	MeMYB45	0.371022	2.58309	0.143635
MeMYB11	MeMYB47	0.297529	1.17654	0.252884
MeMYB17	MeMYB52	0.0530369	0.298456	0.177704
MeMYB16	MeMYB53	0.120677	0.587182	0.205519
MeMYB45	MeMYB53	0.413996	2.04165	0.202775
MeMYB20	MeMYB54	0.42661	0.926285	0.46056
MeMYB18	MeMYB55	0.0407842	0.224728	0.181483
MeMYB19	MeMYB56	0.102558	0.340368	0.301314
MeMYB14	MeMYB57	0.0812934	0.274196	0.296479
MeMYB1	MeMYB58	0.0927105	0.328608	0.282131
MeMYB6	MeMYB58	0.504609	1.15587	0.436564
MeMYB25	MeMYB58	0.487629	0.975269	0.499994
MeMYB7	MeMYB65	0.714493	1.56173	0.457502
MeMYB5	MeMYB67	0.249359	1.22808	0.203047
MeMYB24	MeMYB67	0.268066	1.32261	0.202679
MeMYB3	MeMYB70	0.292413	1.46093	0.200156
MeMYB22	MeMYB70	0.287969	1.09704	0.262495
MeMYB18	MeMYB72	0.413117	0.724078	0.570543
MeMYB73	MeMYB75	0.385787	1.64088	0.23511
MeMYB13	MeMYB77	0.32963	2.2275	0.147982
MeMYB31	MeMYB77	0.349236	1.79438	0.194627
MeMYB46	MeMYB78	0.322578	1.2832	0.251386
MeMYB17	MeMYB83	0.262597	1.67536	0.15674
MeMYB52	MeMYB83	0.281046	1.50881	0.186271
MeMYB43	MeMYB84	0.366481	1.69616	0.216066
MeMYB79	MeMYB89	0.199138	0.464946	0.428303
MeMYB46	MeMYB90	0.363372	1.17897	0.308211
MeMYB78	MeMYB90	0.0866911	0.337765	0.256661
MeMYB13	MeMYB92	0.349101	2.09892	0.166324
MeMYB31	MeMYB92	0.329451	1.46698	0.224578
MeMYB87	MeMYB94	0.116747	0.403643	0.289233
MeMYB88	MeMYB95	0.125581	0.356525	0.352236
MeMYB86	MeMYB96	0.126232	0.405807	0.311064
MeMYB85	MeMYB97	0.060586	0.32882	0.184253
MeMYB43	MeMYB98	0.379915	1.49681	0.253816
MeMYB84	MeMYB98	0.105417	0.370874	0.284239
MeMYB17	MeMYB99	0.273011	1.42855	0.19111
MeMYB52	MeMYB99	0.277484	1.47333	0.188338
MeMYB83	MeMYB99	0.0722757	0.349809	0.206615
RcMYB9	RcMYB24	0.624942	0.910246	0.686564
RcMYB23	RcMYB34	0.415606	1.40396	0.296025
RcMYB23	RcMYB51	0.459419	2.59645	0.176941
RcMYB34	RcMYB51	0.282733	2.11972	0.133382
VfMYB13	VfMYB21	0.0949347	0.432561	0.219471
VfMYB11	VfMYB26	0.500329	1.23259	0.405918
VfMYB12	VfMYB34	0.38208	1.29191	0.295747
VfMYB39	VfMYB3R2	0.69668	0.496496	1.40319
VfMYB36	VfMYB45	0.333589	0.565867	0.589517
VfMYB96	VfMYB47	0.603884	1.85306	0.325885
VfMYB97	VfMYB48	0.324112	0.992318	0.326621
VfMYB9	VfMYB56	0.490996	1.56939	0.312857
VfMYB91	VfMYB56	0.0884242	0.865427	0.102174
VfMYB95	VfMYB65	0.355896	1.19602	0.297567
VfMYB49	VfMYB66	0.350631	1.53731	0.228081
VfMYB69	VfMYB73	0.493913	1.22789	0.402245
VfMYB5	VfMYB76	0.389524	1.18175	0.329618
VfMYB6	VfMYB77	0.367673	1.1388	0.32286
VfMYB20	VfMYB80	0.43193	1.27774	0.338044
VfMYB50	VfMYB81	0.342681	1.73611	0.197385
VfMYB38	VfMYB82	0.334847	1.28676	0.260225
VfMYB25	VfMYB83	0.601692	1.57128	0.382931
VfMYB11	VfMYB84	0.415693	2.02447	0.205335
VfMYB26	VfMYB84	0.4749	1.75832	0.270087
VfMYB27	VfMYB85	0.478514	1.14532	0.417798
VfMYB37	VfMYB86	0.297287	1.06358	0.279516
VfMYB35	VfMYB87	0.376648	0.90476	0.416295
VfMYB44	VfMYB89	0.443396	1.07409	0.412811
VfMYB10	VfMYB95	0.351618	1.36002	0.25854
RcMYB25	JcMYB1	0.104668	0.765815	0.136676
RcMYB11	JcMYB2	0.149363	0.435226	0.343185
RcMYB23	JcMYB4	0.346193	1.69497	0.204247
RcMYB51	JcMYB4	0.403643	2.35057	0.171721
RcMYB29	JcMYB9	0.548893	0.851783	0.644405
RcMYB31	JcMYB11	2.37396	1.29656	1.83097
RcMYB2	JcMYB12	0.112998	0.416978	0.270994
RcMYB26	JcMYB14	1.66353	1.3129	1.26706
RcMYB41	JcMYB18	0.416067	3.60479	0.115421
RcMYB3R1	JcMYB3R2	3.46289	1.58232	2.18849
RcMYB4R1	JcMYB4R1	2.57679	1.79989	1.43164
RcMYB45	JcMYB28	0.508539	0.734133	0.692706
RcMYB36	JcMYB29	0.111002	0.518624	0.214031
RcMYB38	JcMYB31	0.166129	0.792915	0.209517
RcMYB10	JcMYB32	3.30546	1.57189	2.10286
RcMYB3	JcMYB36	0.124367	0.441162	0.281908
RcMYB48	JcMYB44	0.208701	0.51986	0.401456
RcMYB47	JcMYB45	0.117726	0.614668	0.191527
RcMYB52	JcMYB48	0.080268	0.769432	0.104321
RcMYB30	JcMYB53	0.126179	0.607648	0.207651
RcMYB34	JcMYB58	0.0937563	0.883201	0.106155
RcMYB35	JcMYB59	2.52246	1.29838	1.94278
RcMYB40	JcMYB60	1.65317	0.94925	1.74155
RcMYB41	JcMYB61	0.174844	0.73017	0.239457
RcMYB24	JcMYB63	1.67284	1.31381	1.27327
RcMYB53	JcMYB64	3.08996	0.829068	3.72703
RcMYB16	JcMYB67	0.191666	0.566717	0.338205
RcMYB33	JcMYB4R2	0.777191	0.812981	0.955977
RcMYB3R3	JcMYB3R4	0.351491	0.775376	0.453318
RcMYB56	JcMYB71	1.98806	1.03899	1.91346
RcMYB46	JcMYB72	0.669658	1.00265	0.667886
RcMYB24	MeMYB1	0.208842	0.524155	0.398436
RcMYB3R3	MeMYB3R1	0.250475	0.512136	0.489079
RcMYB56	MeMYB3	0.110136	0.84463	0.130396
RcMYB9	MeMYB6	0.374848	0.659445	0.56843
RcMYB16	MeMYB12	0.171032	0.600064	0.285022
RcMYB15	MeMYB13	0.0984957	0.422023	0.233389
RcMYB18	MeMYB14	0.187016	0.436152	0.428788
RcMYB41	MeMYB16	0.216314	0.896744	0.241221
RcMYB54	MeMYB19	0.158944	0.829979	0.191504
RcMYB40	MeMYB20	0.251424	0.713364	0.352448
RcMYB57	MeMYB21	0.106951	0.608044	0.175894
RcMYB56	MeMYB22	0.0834345	0.638118	0.130751
RcMYB46	MeMYB24	0.288545	1.40874	0.204824
RcMYB9	MeMYB25	0.257124	0.520852	0.493661
RcMYB16	MeMYB30	0.15067	0.498181	0.30244
RcMYB15	MeMYB31	0.0883594	0.431724	0.204666
RcMYB21	MeMYB32	0.181514	0.497385	0.364936
RcMYB39	MeMYB41	0.292715	0.446778	0.655169
RcMYB41	MeMYB45	0.326999	1.88964	0.173048
RcMYB41	MeMYB53	0.141789	0.756841	0.187343
RcMYB40	MeMYB54	0.365684	1.50352	0.243218
RcMYB55	MeMYB55	0.0711685	0.563546	0.126287
RcMYB54	MeMYB56	0.130004	0.753541	0.172524
RcMYB18	MeMYB57	0.135015	0.482511	0.279818
RcMYB24	MeMYB58	0.172871	0.52421	0.329774
RcMYB52	MeMYB60	0.143725	0.659768	0.217842
RcMYB23	MeMYB61	0.407868	6.61331	0.0616738
RcMYB34	MeMYB61	0.328749	1.75278	0.187558
RcMYB51	MeMYB61	0.16696	0.735062	0.227138
RcMYB46	MeMYB67	0.150451	0.589818	0.255081
RcMYB48	MeMYB68	0.18358	0.538906	0.340654
RcMYB47	MeMYB69	0.12565	0.453146	0.277284
RcMYB50	MeMYB74	0.215762	0.672411	0.320877
RcMYB11	MeMYB77	0.133861	0.634579	0.210945
RcMYB2	MeMYB81	0.155221	0.620343	0.250217
RcMYB14	MeMYB85	0.0781837	0.429353	0.182097
RcMYB26	MeMYB87	0.138693	0.542973	0.255432
RcMYB26	MeMYB94	0.135383	0.522276	0.259217
RcMYB14	MeMYB97	0.101361	0.550802	0.184024
RcMYB44	MeMYB102	0.0590367	0.417108	0.141538
RcMYB36	MeMYB108	0.0343748	0.467	0.0736077
RcMYB22	MeMYB109	0.0758502	0.568057	0.133526
RcMYB35	MeMYB112	0.132144	0.596318	0.2216
RcMYB34	MeMYB116	0.118228	1.03415	0.114324
RcMYB51	MeMYB116	0.238777	1.35668	0.176001
RcMYB45	MeMYB119	0.17451	0.416991	0.418498
RcMYB30	MeMYB120	0.128994	0.460229	0.280283
RcMYB34	MeMYB124	0.119546	1.03658	0.115327
RcMYB51	MeMYB124	0.267492	1.44301	0.18537
RcMYB35	MeMYB125	0.116733	0.546801	0.213484
RcMYB50	MeMYB127	0.220585	0.788515	0.279747
RcMYB47	MeMYB130	0.0909824	0.487783	0.186522
RcMYB48	MeMYB131	0.183832	0.527717	0.348354
RcMYB46	MeMYB134	0.148005	0.630104	0.234889
RcMYB39	MeMYB145	0.177185	0.911088	0.194477
RcMYB28	MeMYB148	0.364571	0.596974	0.610698
RcMYB29	MeMYB149	0.179702	0.49446	0.363432
RcMYB19	MeMYB158	0.661683	2.46739	0.268171
RcMYB33	MeMYB163	0.58177	0.834908	0.696807
RcMYB29	MeMYB168	0.142213	0.630405	0.225589
RcMYB51	MeMYB169	0.12084	0.8377	0.144252
RcMYB44	HbMYB6	0.0480598	0.408457	0.117662
RcMYB21	HbMYB7	0.175794	0.443297	0.396561
RcMYB29	HbMYB12	0.109992	0.556276	0.197728
RcMYB41	HbMYB23	0.177661	0.742562	0.239255
RcMYB21	HbMYB24	0.238348	0.471755	0.505237
RcMYB18	HbMYB25	0.140752	0.416887	0.337626
RcMYB32	HbMYB3R3	0.317734	0.459553	0.691398
RcMYB30	HbMYB29	0.12595	0.447932	0.28118
RcMYB9	HbMYB30	0.214617	0.51004	0.420785
RcMYB26	HbMYB32	0.0991261	0.481326	0.205944
RcMYB5	HbMYB42	0.306962	0.825339	0.371922
RcMYB54	HbMYB45	0.118256	0.58155	0.203347
RcMYB47	HbMYB49	0.110979	0.46684	0.237725
RcMYB14	HbMYB68	0.075874	0.465807	0.162887
RcMYB51	HbMYB74	0.116958	0.723358	0.161688
RcMYB40	HbMYB75	0.322644	1.53922	0.209616
RcMYB15	HbMYB84	0.0794216	0.38372	0.206978
RcMYB16	HbMYB85	0.139797	0.460066	0.303864
RcMYB54	HbMYB90	0.127007	0.727904	0.174483
RcMYB43	HbMYB91	0.205747	0.662706	0.310465
RcMYB28	HbMYB92	0.299704	0.577872	0.518634
RcMYB29	HbMYB93	0.106774	0.502522	0.212476
RcMYB35	HbMYB94	0.119261	0.515647	0.231284
RcMYB26	HbMYB95	0.151431	0.490296	0.308856
RcMYB3R3	HbMYB3R7	0.820973	1.8271	0.449332
RcMYB55	HbMYB101	0.0601422	0.498027	0.120761
RcMYB24	HbMYB118	0.202858	0.554038	0.366144
RcMYB36	HbMYB122	0.0357842	0.310576	0.115219
RcMYB56	HbMYB126	0.0718999	0.572884	0.125505
RcMYB40	HbMYB127	0.352204	1.50914	0.233381
RcMYB56	HbMYB145	0.110665	0.530246	0.208706
RcMYB34	HbMYB150	0.136482	1.08628	0.125641
RcMYB41	HbMYB153	0.187493	0.559494	0.335112
RcMYB15	HbMYB156	0.0783868	0.4019	0.19504
RcMYB9	HbMYB157	0.255407	0.574129	0.44486
RcMYB39	HbMYB162	0.193824	0.640117	0.302794
RcMYB52	HbMYB163	0.132089	0.674785	0.19575
RcMYB11	HbMYB164	0.108775	0.503141	0.216191
RcMYB2	HbMYB168	0.117183	0.533658	0.219585
RcMYB47	HbMYB169	0.0928273	0.447107	0.207618
RcMYB48	HbMYB170	0.1457	0.557088	0.261538
RcMYB50	HbMYB171	0.191354	0.580813	0.329459
RcMYB14	HbMYB172	0.0921791	0.447796	0.205851
RcMYB18	HbMYB175	0.137291	0.517055	0.265524
RcMYB45	HbMYB178	0.15481	0.377071	0.410559
RcMYB55	HbMYB179	0.0647938	0.514577	0.125917
RcMYB34	HbMYB181	0.114801	1.08474	0.105832
RcMYB30	HbMYB184	0.133571	0.400439	0.333563
RcMYB50	HbMYB187	0.181059	0.7104	0.254869
RcMYB25	HbMYB194	0.171139	0.998467	0.171402
RcMYB16	HbMYB200	0.15553	0.447591	0.347483
RcMYB30	VfMYB12	0.0889519	0.541866	0.164158
RcMYB22	VfMYB14	0.0788114	0.387005	0.203644
RcMYB36	VfMYB15	0.0276044	0.422853	0.0652814
RcMYB10	VfMYB16	0.0818677	0.571605	0.143224
RcMYB17	VfMYB19	0.0668377	0.338708	0.197331
RcMYB29	VfMYB24	0.118107	0.469744	0.25143
RcMYB28	VfMYB25	0.257081	0.568907	0.451886
RcMYB48	VfMYB25	0.484986	1.0784	0.449729
RcMYB31	VfMYB26	0.250783	0.47684	0.525927
RcMYB13	VfMYB28	0.236798	0.483506	0.489752
RcMYB9	VfMYB36	0.154913	0.326958	0.473801
RcMYB56	VfMYB38	0.0873294	0.49704	0.175699
RcMYB3R3	VfMYB39	0.187814	0.236005	0.795808
RcMYB40	VfMYB40	0.275722	0.688096	0.400703
RcMYB16	VfMYB41	0.210743	0.62882	0.335141
RcMYB21	VfMYB42	0.164581	0.400989	0.410437
RcMYB24	VfMYB45	0.22959	0.545507	0.420874
RcMYB18	VfMYB46	0.114994	0.375356	0.306359
RcMYB41	VfMYB48	0.15559	0.800451	0.194378
RcMYB55	VfMYB50	0.0605773	0.479544	0.126323
RcMYB3R3	VfMYB3R2	0.700315	1.05619	0.66306
RcMYB54	VfMYB51	0.106506	0.643773	0.16544
RcMYB37	VfMYB52	0.201633	0.559617	0.360306
RcMYB3R2	VfMYB3R3	0.0835326	0.396902	0.210462
RcMYB20	VfMYB58	0.0379041	0.416034	0.0911081
RcMYB2	VfMYB59	0.108871	0.457689	0.237872
RcMYB26	VfMYB60	0.211222	0.586485	0.36015
RcMYB14	VfMYB64	0.065627	0.433734	0.151307
RcMYB4R1	VfMYB4R1	0.354221	0.580282	0.610429
RcMYB3R1	VfMYB3R4	0.104181	0.374876	0.277908
RcMYB19	VfMYB72	0.447766	0.919049	0.487205
RcMYB5	VfMYB74	0.370384	0.836694	0.442675
RcMYB50	VfMYB79	0.259509	0.704611	0.3683
RcMYB55	VfMYB81	0.346066	2.49668	0.138611
RcMYB48	VfMYB83	0.143028	0.471196	0.303542
RcMYB46	VfMYB86	0.170422	0.509035	0.334794
RcMYB3	VfMYB90	0.111997	0.342637	0.326866
JcMYB37	HbMYB4	0.1695	0.62908	0.269441
JcMYB34	HbMYB10	0.331857	0.489712	0.677657
JcMYB9	HbMYB12	0.455977	1.02826	0.443444
JcMYB46	HbMYB19	0.347186	0.704905	0.492529
JcMYB21	HbMYB21	0.155954	0.680195	0.229278
JcMYB61	HbMYB23	0.17044	0.673328	0.253131
JcMYB4R2	HbMYB3R3	0.370584	0.381352	0.971763
JcMYB8	HbMYB37	0.122738	0.557667	0.220092
JcMYB41	HbMYB40	0.232399	0.668073	0.347864
JcMYB5	HbMYB44	0.106165	0.643004	0.165107
JcMYB46	HbMYB48	0.293288	0.547286	0.535896
JcMYB5	HbMYB55	0.0480516	0.653244	0.0735583
JcMYB8	HbMYB70	0.148097	0.553465	0.267581
JcMYB15	HbMYB80	0.633199	0.502493	1.26011
JcMYB2	HbMYB84	0.378582	1.31345	0.288235
JcMYB67	HbMYB85	0.191813	0.44721	0.428911
JcMYB68	HbMYB87	0.108184	0.629044	0.171982
JcMYB34	HbMYB89	0.335665	0.494723	0.678491
JcMYB9	HbMYB93	0.433765	0.854046	0.507894
JcMYB59	HbMYB94	3.13716	1.23285	2.54465
JcMYB15	HbMYB98	0.64339	0.525023	1.22545
JcMYB18	HbMYB99	0.288816	0.686055	0.420981
JcMYB3R3	HbMYB3R7	0.222965	0.431356	0.516893
JcMYB49	HbMYB103	0.165852	0.585021	0.283497
JcMYB30	HbMYB111	2.16635	1.06633	2.03159
JcMYB18	HbMYB116	0.299552	0.867848	0.345166
JcMYB20	HbMYB120	2.20066	2.40943	0.913354
JcMYB29	HbMYB122	0.129669	0.514515	0.252022
JcMYB47	HbMYB133	0.104276	0.473533	0.22021
JcMYB33	HbMYB136	0.150352	0.410764	0.366031
JcMYB30	HbMYB137	2.27904	1.24625	1.82872
JcMYB55	HbMYB140	0.242233	0.288497	0.839639
JcMYB26	HbMYB142	0.11911	0.580728	0.205105
JcMYB41	HbMYB148	0.659718	1.31444	0.501902
JcMYB58	HbMYB150	0.0939031	0.902258	0.104076
JcMYB61	HbMYB153	0.166536	0.539537	0.308665
JcMYB68	HbMYB159	0.106494	0.669013	0.159181
JcMYB69	HbMYB161	3.90056	0.998992	3.9045
JcMYB48	HbMYB163	0.0776194	0.700482	0.110809
JcMYB2	HbMYB164	0.126122	0.479519	0.263018
JcMYB33	HbMYB167	0.112945	0.404109	0.279491
JcMYB12	HbMYB168	0.0764321	0.310278	0.246334
JcMYB45	HbMYB169	0.0745779	0.524343	0.142231
JcMYB44	HbMYB170	0.167007	0.602496	0.277193
JcMYB28	HbMYB178	0.635431	0.697363	0.911192
JcMYB58	HbMYB181	0.0920918	0.788788	0.116751
JcMYB53	HbMYB184	0.227107	0.53686	0.423028
JcMYB51	HbMYB185	0.135752	0.897706	0.151221
JcMYB55	HbMYB191	0.132315	0.767715	0.172349
JcMYB1	HbMYB194	0.0655667	0.691171	0.0948631
JcMYB67	HbMYB200	0.192534	0.510204	0.377367
MeMYB77	JcMYB2	0.159558	0.562315	0.283753
MeMYB100	JcMYB3	1.96103	1.19597	1.6397
MeMYB42	JcMYB5	0.0957985	0.710466	0.134839
MeMYB144	JcMYB5	0.0557368	0.67544	0.0825192
MeMYB118	JcMYB6	0.325118	0.90346	0.359859
MeMYB171	JcMYB6	0.386055	1.67274	0.230792
MeMYB150	JcMYB8	0.221944	0.803309	0.276287
MeMYB167	JcMYB8	0.215726	0.812897	0.265379
MeMYB149	JcMYB9	0.397274	1.13242	0.350818
MeMYB168	JcMYB9	0.42189	0.986422	0.427698
MeMYB151	JcMYB11	2.79817	1.4541	1.92433
MeMYB81	JcMYB12	0.119188	0.383386	0.310883
MeMYB100	JcMYB12	0.414133	0.932039	0.44433
MeMYB87	JcMYB14	1.81652	1.19624	1.51852
MeMYB94	JcMYB14	1.68248	1.21464	1.38517
MeMYB86	JcMYB15	0.462715	0.626164	0.738967
MeMYB96	JcMYB15	0.446281	0.611632	0.729656
MeMYB84	JcMYB16	1.8054	1.2503	1.44397
MeMYB98	JcMYB16	1.90677	1.28929	1.47893
MeMYB52	JcMYB17	3.3563	1.87506	1.78997
MeMYB83	JcMYB17	2.64023	1.81426	1.45527
MeMYB99	JcMYB17	2.56464	1.98847	1.28975
MeMYB45	JcMYB18	0.282244	0.781444	0.361182
MeMYB141	JcMYB18	0.303247	0.709204	0.427587
MeMYB44	JcMYB19	2.02856	1.4064	1.44238
MeMYB142	JcMYB19	1.87517	1.62382	1.15479
MeMYB40	JcMYB21	0.15452	0.941507	0.16412
MeMYB146	JcMYB21	0.192599	0.756047	0.254745
MeMYB104	JcMYB22	1.47524	1.64792	0.895214
MeMYB158	JcMYB23	0.633596	1.10404	0.57389
MeMYB105	JcMYB24	0.447951	1.21302	0.369284
MeMYB36	JcMYB25	2.5576	1.46657	1.74393
MeMYB157	JcMYB25	2.97348	1.36817	2.17333
MeMYB159	JcMYB25	2.68463	1.36692	1.964
MeMYB138	JcMYB26	0.099349	0.600479	0.16545
MeMYB75	JcMYB27	1.38787	1.09688	1.26529
MeMYB101	JcMYB27	1.30625	1.22825	1.06351
MeMYB119	JcMYB28	0.485409	0.714377	0.679485
MeMYB108	JcMYB29	0.112277	0.637589	0.176096
MeMYB46	JcMYB30	2.31203	1.14733	2.01514
MeMYB78	JcMYB30	2.57203	1.12982	2.27649
MeMYB110	JcMYB30	1.9425	1.11675	1.73943
MeMYB107	JcMYB32	2.62673	1.511	1.7384
MeMYB48	JcMYB33	0.126611	0.344556	0.367461
MeMYB106	JcMYB33	0.138212	0.431996	0.319937
MeMYB105	JcMYB34	0.270424	0.495725	0.545512
MeMYB49	JcMYB35	1.53808	1.40392	1.09556
MeMYB104	JcMYB35	1.54619	1.71503	0.901549
MeMYB155	JcMYB36	0.114688	0.308922	0.371251
MeMYB64	JcMYB37	0.169751	0.51261	0.331149
MeMYB137	JcMYB37	0.188253	0.508946	0.369889
MeMYB65	JcMYB41	0.216028	0.755148	0.286074
MeMYB135	JcMYB41	0.743405	1.22969	0.604546
MeMYB133	JcMYB42	0.131725	0.707196	0.186264
MeMYB68	JcMYB44	0.188867	0.557489	0.338782
MeMYB131	JcMYB44	0.162093	0.560706	0.289087
MeMYB69	JcMYB45	0.112026	0.523408	0.214031
MeMYB130	JcMYB45	0.0862092	0.602297	0.143134
MeMYB71	JcMYB46	0.24536	0.634344	0.386794
MeMYB128	JcMYB46	0.301672	0.640692	0.470853
MeMYB73	JcMYB47	0.0934128	0.435874	0.214311
MeMYB126	JcMYB47	0.145629	0.475046	0.306557
MeMYB60	JcMYB48	0.0879693	0.903385	0.0973774
MeMYB117	JcMYB49	0.375424	1.55276	0.241779
MeMYB123	JcMYB49	0.350805	1.49883	0.234053
MeMYB170	JcMYB49	0.146632	0.685264	0.213979
MeMYB35	JcMYB50	2.38099	1.20227	1.98041
MeMYB173	JcMYB50	2.27036	1.2019	1.88898
MeMYB4	JcMYB51	0.181983	0.844603	0.215466
MeMYB23	JcMYB51	0.171755	0.727199	0.236188
MeMYB120	JcMYB53	0.248402	0.72122	0.344419
MeMYB43	JcMYB55	0.360971	1.08159	0.33374
MeMYB111	JcMYB55	0.152519	0.804812	0.189508
MeMYB121	JcMYB55	0.177899	0.722521	0.24622
MeMYB143	JcMYB55	0.376435	0.965331	0.389955
MeMYB61	JcMYB58	0.326626	1.5896	0.205476
MeMYB116	JcMYB58	0.0979788	0.974462	0.100547
MeMYB124	JcMYB58	0.0979788	0.823423	0.11899
MeMYB169	JcMYB58	0.306042	2.28567	0.133896
MeMYB112	JcMYB59	2.97493	1.47425	2.01793
MeMYB125	JcMYB59	3.18568	1.33009	2.39508
MeMYB3R1	JcMYB3R3	0.727504	1.16806	0.622833
MeMYB3R2	JcMYB3R3	0.244232	0.492228	0.496177
MeMYB20	JcMYB60	1.93747	1.15775	1.67347
MeMYB54	JcMYB60	1.90133	0.918753	2.06947
MeMYB16	JcMYB61	0.198879	0.833361	0.238647
MeMYB53	JcMYB61	0.170805	0.818336	0.208723
MeMYB57	JcMYB62	2.80049	0.84226	3.32497
MeMYB1	JcMYB63	1.58952	1.5248	1.04245
MeMYB6	JcMYB63	1.92224	1.14135	1.68419
MeMYB25	JcMYB63	1.89861	1.15212	1.64792
MeMYB58	JcMYB63	1.94265	1.18779	1.63551
MeMYB137	JcMYB65	0.448954	1.12714	0.398312
MeMYB62	JcMYB66	0.0531015	0.634324	0.0837135
MeMYB12	JcMYB67	0.200039	0.578996	0.345493
MeMYB30	JcMYB67	0.213158	0.536535	0.397287
MeMYB162	JcMYB4R2	0.601505	0.635975	0.945799
MeMYB40	JcMYB68	0.33333	2.54631	0.130907
MeMYB146	JcMYB68	0.343803	1.62617	0.211419
MeMYB153	JcMYB68	0.110015	0.720242	0.152747
MeMYB164	JcMYB68	0.113767	0.619598	0.183614
MeMYB166	JcMYB69	2.81459	1.24656	2.25788
MeMYB3R1	JcMYB3R4	0.226576	0.313595	0.722512
MeMYB3	JcMYB71	1.83252	0.929315	1.9719
MeMYB22	JcMYB71	1.84236	1.10835	1.66225
MeMYB70	JcMYB71	1.6283	1.13106	1.43962
MeMYB5	JcMYB72	0.491997	0.683168	0.72017
MeMYB24	JcMYB72	0.524825	0.828291	0.633623
MeMYB10	JcMYB74	1.90016	1.2818	1.48242
MeMYB29	JcMYB74	1.70634	1.33249	1.28056
MeMYB8	JcMYB75	0.17471	0.351192	0.497478
MeMYB28	JcMYB75	0.186654	0.451952	0.412995
MeMYB83	HbMYB1	0.0675723	0.278046	0.243026
MeMYB99	HbMYB1	0.0528716	0.211636	0.249824
MeMYB64	HbMYB4	0.0915726	0.319952	0.286207
MeMYB137	HbMYB4	0.0808405	0.250369	0.322886
MeMYB102	HbMYB6	0.0499301	0.290949	0.171611
MeMYB32	HbMYB7	0.0739692	0.192995	0.383271
MeMYB26	HbMYB8	0.0628492	0.304899	0.206131
MeMYB105	HbMYB10	0.124909	0.263102	0.474756
MeMYB49	HbMYB11	0.0890808	0.327802	0.271752
MeMYB104	HbMYB11	0.0574962	0.198296	0.289951
MeMYB149	HbMYB12	0.118405	0.328797	0.360115
MeMYB168	HbMYB12	0.0350804	0.243268	0.144205
MeMYB158	HbMYB13	0.472517	1.99282	0.23711
MeMYB43	HbMYB14	0.103644	0.2395	0.43275
MeMYB143	HbMYB14	0.0732289	0.280475	0.261089
MeMYB72	HbMYB18	0.0821914	0.285724	0.28766
MeMYB71	HbMYB19	0.0913289	0.285719	0.319646
MeMYB128	HbMYB19	0.0694903	0.188273	0.369092
MeMYB27	HbMYB20	0.0773023	0.21429	0.360737
MeMYB40	HbMYB21	0.0826707	0.361528	0.22867
MeMYB146	HbMYB21	0.0578146	0.236765	0.244186
MeMYB17	HbMYB22	0.0361661	0.217536	0.166254
MeMYB52	HbMYB22	0.0594994	0.267204	0.222674
MeMYB83	HbMYB22	0.289043	1.52025	0.190128
MeMYB16	HbMYB23	0.105125	0.305361	0.344266
MeMYB53	HbMYB23	0.0947438	0.397405	0.238406
MeMYB32	HbMYB24	0.172775	0.318976	0.541656
MeMYB14	HbMYB25	0.081065	0.16904	0.47956
MeMYB57	HbMYB25	0.0672301	0.238536	0.281844
MeMYB162	HbMYB27	0.228957	0.340891	0.671642
MeMYB120	HbMYB29	0.122667	0.334237	0.367007
MeMYB6	HbMYB30	0.118641	0.2311	0.513377
MeMYB25	HbMYB30	0.156993	0.272239	0.576674
MeMYB88	HbMYB31	0.0890426	0.229333	0.388267
MeMYB95	HbMYB31	0.0934572	0.314283	0.297366
MeMYB87	HbMYB32	0.0890196	0.308609	0.288454
MeMYB94	HbMYB32	0.0833622	0.3465	0.240584
MeMYB2	HbMYB33	0.0498838	0.270408	0.184476
MeMYB21	HbMYB33	0.0665177	0.180706	0.3681
MeMYB15	HbMYB35	0.111436	0.305237	0.365081
MeMYB78	HbMYB36	0.0627075	0.166306	0.377061
MeMYB90	HbMYB36	0.0959359	0.192109	0.499382
MeMYB150	HbMYB37	0.0748451	0.233288	0.320827
MeMYB167	HbMYB37	0.105696	0.372669	0.283618
MeMYB75	HbMYB39	0.0548506	0.299556	0.183107
MeMYB101	HbMYB39	0.0443787	0.238315	0.186219
MeMYB135	HbMYB40	0.60815	1.37825	0.441249
MeMYB132	HbMYB41	0.121025	0.253744	0.476955
MeMYB42	HbMYB44	0.121285	0.377607	0.321195
MeMYB144	HbMYB44	0.106057	0.398754	0.265971
MeMYB19	HbMYB45	0.0791328	0.320131	0.247189
MeMYB56	HbMYB45	0.0563218	0.239952	0.234721
MeMYB8	HbMYB46	0.0532283	0.091448	0.582061
MeMYB28	HbMYB46	0.0670603	0.202463	0.331223
MeMYB72	HbMYB47	0.0336501	0.29229	0.115126
MeMYB71	HbMYB48	0.0832568	0.266543	0.312357
MeMYB128	HbMYB48	0.124759	0.38517	0.323908
MeMYB8	HbMYB50	0.0807783	0.235406	0.343145
MeMYB28	HbMYB50	0.0542678	0.171871	0.315747
MeMYB15	HbMYB52	0.176788	0.411839	0.429264
MeMYB44	HbMYB52	0.591538	1.99787	0.296084
MeMYB43	HbMYB53	0.0660615	0.215514	0.30653
MeMYB121	HbMYB53	0.398805	0.961414	0.414811
MeMYB143	HbMYB53	0.0735212	0.366539	0.200583
MeMYB5	HbMYB54	0.0601361	0.177039	0.339678
MeMYB24	HbMYB54	0.0921999	0.253943	0.363073
MeMYB144	HbMYB55	0.0311795	0.278484	0.111962
MeMYB151	HbMYB59	0.0916004	0.309955	0.295527
MeMYB17	HbMYB63	0.0355979	0.299294	0.118939
MeMYB52	HbMYB63	0.0434697	0.182188	0.238597
MeMYB85	HbMYB68	0.0549403	0.265125	0.207224
MeMYB97	HbMYB68	0.0407461	0.23408	0.174069
MeMYB84	HbMYB69	0.101374	0.324871	0.312045
MeMYB98	HbMYB69	0.0815671	0.239725	0.340252
MeMYB150	HbMYB70	0.122195	0.466084	0.262173
MeMYB167	HbMYB70	0.0758059	0.278416	0.272276
MeMYB61	HbMYB74	0.10844	0.460911	0.235274
MeMYB169	HbMYB74	0.0590612	0.327224	0.180492
MeMYB20	HbMYB75	0.380511	0.954155	0.398794
MeMYB54	HbMYB75	0.0651867	0.264255	0.246681
MeMYB11	HbMYB77	0.0870744	0.226286	0.384797
MeMYB100	HbMYB79	0.0879133	0.298247	0.294767
MeMYB86	HbMYB80	0.116949	0.395631	0.295602
MeMYB96	HbMYB80	0.0704761	0.358766	0.19644
MeMYB78	HbMYB83	0.0764311	0.288262	0.265145
MeMYB90	HbMYB83	0.0683447	0.280754	0.243433
MeMYB13	HbMYB84	0.0612128	0.26128	0.23428
MeMYB31	HbMYB84	0.0392389	0.156127	0.251327
MeMYB92	HbMYB84	0.337466	1.82182	0.185235
MeMYB12	HbMYB85	0.129555	0.333369	0.388624
MeMYB30	HbMYB85	0.0933605	0.165046	0.565662
MeMYB153	HbMYB87	0.0742531	0.414023	0.179345
MeMYB164	HbMYB87	0.0419307	0.235462	0.178078
MeMYB104	HbMYB88	0.0596082	0.208378	0.286059
MeMYB105	HbMYB89	0.123259	0.263102	0.468482
MeMYB19	HbMYB90	0.0639714	0.25561	0.250269
MeMYB56	HbMYB90	0.0844052	0.269661	0.313005
MeMYB148	HbMYB92	0.0871047	0.208016	0.41874
MeMYB149	HbMYB93	0.0969288	0.312455	0.310216
MeMYB112	HbMYB94	0.0636587	0.420793	0.151282
MeMYB125	HbMYB94	0.0365457	0.265955	0.137413
MeMYB171	HbMYB97	0.0586503	0.244868	0.239518
MeMYB86	HbMYB98	0.0816862	0.263296	0.310245
MeMYB96	HbMYB98	0.0925272	0.34406	0.268928
MeMYB49	HbMYB100	0.0683195	0.249301	0.274044
MeMYB104	HbMYB100	0.0753675	0.314094	0.239952
MeMYB3R2	HbMYB3R7	0.176161	0.307896	0.572144
MeMYB55	HbMYB101	0.0287805	0.204097	0.141014
MeMYB3	HbMYB102	0.336098	2.38572	0.140879
MeMYB22	HbMYB102	0.323308	1.62895	0.198477
MeMYB70	HbMYB102	0.0624791	0.349758	0.178635
MeMYB129	HbMYB102	0.0914006	0.350305	0.260917
MeMYB117	HbMYB103	0.357339	1.8741	0.190672
MeMYB123	HbMYB103	0.378533	1.65326	0.228962
MeMYB170	HbMYB103	0.0592563	0.167019	0.354789
MeMYB46	HbMYB111	0.0806726	0.270408	0.298337
MeMYB110	HbMYB111	0.0590895	0.220746	0.267681
MeMYB33	HbMYB112	0.0735479	0.234023	0.314276
MeMYB171	HbMYB112	0.0709814	0.330058	0.215058
MeMYB27	HbMYB113	0.0741562	0.173221	0.428102
MeMYB27	HbMYB114	0.0773023	0.21429	0.360737
MeMYB45	HbMYB116	0.0573484	0.193038	0.297083
MeMYB141	HbMYB116	0.127572	0.27536	0.463292
MeMYB58	HbMYB118	0.1257	0.257094	0.488924
MeMYB145	HbMYB120	0.204855	0.102492	1.99874
MeMYB108	HbMYB122	0.0269208	0.288321	0.0933709
MeMYB3	HbMYB126	0.0407198	0.458488	0.0888133
MeMYB22	HbMYB126	0.0292495	0.251169	0.116453
MeMYB70	HbMYB126	0.301371	1.24425	0.242212
MeMYB54	HbMYB127	0.109543	0.340128	0.322065
MeMYB44	HbMYB130	0.195883	0.369614	0.529967
MeMYB142	HbMYB130	0.12986	0.220091	0.590028
MeMYB15	HbMYB131	0.674264	1.94297	0.347027
MeMYB44	HbMYB131	0.129177	0.284502	0.454046
MeMYB142	HbMYB131	0.179247	0.385069	0.465491
MeMYB73	HbMYB133	0.0543295	0.253274	0.214509
MeMYB126	HbMYB133	0.0742831	0.42356	0.175378
MeMYB48	HbMYB136	0.0455467	0.148001	0.307745
MeMYB106	HbMYB136	0.0849697	0.228026	0.372632
MeMYB46	HbMYB137	0.0827863	0.216338	0.382671
MeMYB110	HbMYB137	0.0851155	0.306482	0.277717
MeMYB111	HbMYB140	0.120468	0.223365	0.539335
MeMYB121	HbMYB140	0.11627	0.16469	0.705992
MeMYB75	HbMYB143	0.0456796	0.269424	0.169546
MeMYB101	HbMYB143	0.0752973	0.318893	0.236121
MeMYB91	HbMYB144	0.0298795	0.324992	0.0919392
MeMYB3	HbMYB145	0.0378033	0.371712	0.1017
MeMYB22	HbMYB145	0.0406349	0.381169	0.106606
MeMYB65	HbMYB148	0.575675	1.65635	0.347556
MeMYB135	HbMYB148	0.190448	0.398039	0.478465
MeMYB124	HbMYB150	0.0613142	0.330844	0.185327
MeMYB147	HbMYB152	0.065969	0.212555	0.310362
MeMYB16	HbMYB153	0.129187	0.365491	0.35346
MeMYB53	HbMYB153	0.0821566	0.289586	0.283704
MeMYB13	HbMYB156	0.0426376	0.189169	0.225395
MeMYB31	HbMYB156	0.0391157	0.243811	0.160435
MeMYB1	HbMYB157	0.445625	1.28798	0.345988
MeMYB6	HbMYB157	0.181324	0.249678	0.726231
MeMYB25	HbMYB157	0.112146	0.222495	0.504039
MeMYB153	HbMYB159	0.0707562	0.341044	0.20747
MeMYB164	HbMYB159	0.0598806	0.311086	0.192489
MeMYB166	HbMYB161	0.0774037	0.361968	0.213841
MeMYB41	HbMYB162	0.122091	0.238248	0.512453
MeMYB145	HbMYB162	0.118252	0.24893	0.475041
MeMYB60	HbMYB163	0.0842647	0.439062	0.19192
MeMYB77	HbMYB164	0.0993651	0.304268	0.326571
MeMYB48	HbMYB167	0.0542889	0.20199	0.26877
MeMYB106	HbMYB167	0.0500491	0.143399	0.34902
MeMYB81	HbMYB168	0.0757524	0.234934	0.322441
MeMYB69	HbMYB169	0.0664708	0.233795	0.284312
MeMYB130	HbMYB169	0.0305236	0.187784	0.162547
MeMYB68	HbMYB170	0.110674	0.260795	0.424373
MeMYB131	HbMYB170	0.0622465	0.187554	0.331886
MeMYB74	HbMYB171	0.0997257	0.269164	0.370502
MeMYB127	HbMYB171	0.137436	0.339852	0.4044
MeMYB85	HbMYB172	0.0417872	0.205437	0.203407
MeMYB97	HbMYB172	0.0512156	0.282044	0.181587
MeMYB84	HbMYB173	0.079076	0.177047	0.446638
MeMYB98	HbMYB173	0.11647	0.295052	0.394743
MeMYB132	HbMYB174	0.11674	0.237907	0.490695
MeMYB14	HbMYB175	0.0828379	0.278993	0.296918
MeMYB57	HbMYB175	0.0432105	0.216302	0.199769
MeMYB83	HbMYB177	0.0367928	0.224483	0.1639
MeMYB99	HbMYB177	0.0625634	0.236097	0.26499
MeMYB34	HbMYB178	0.498183	1.29184	0.385639
MeMYB119	HbMYB178	0.0553177	0.1389	0.398256
MeMYB55	HbMYB179	0.0354411	0.257648	0.137556
MeMYB103	HbMYB180	0.0978598	0.210807	0.464215
MeMYB116	HbMYB181	0.0548605	0.442436	0.123996
MeMYB124	HbMYB181	0.0849811	0.409967	0.207287
MeMYB120	HbMYB184	0.16025	0.409908	0.390941
MeMYB4	HbMYB185	0.112242	0.409545	0.274066
MeMYB23	HbMYB185	0.07175	0.247505	0.289893
MeMYB74	HbMYB187	0.137528	0.33855	0.406227
MeMYB127	HbMYB187	0.098924	0.197288	0.501418
MeMYB111	HbMYB191	0.0628553	0.288102	0.21817
MeMYB121	HbMYB191	0.098502	0.424665	0.231952
MeMYB129	HbMYB195	0.0746603	0.313243	0.238346
MeMYB12	HbMYB200	0.111982	0.247557	0.452349
MeMYB117	VfMYB5	0.144618	0.674843	0.214298
MeMYB123	VfMYB5	0.139444	0.654148	0.213169
MeMYB170	VfMYB5	0.289404	1.82276	0.158772
MeMYB33	VfMYB6	0.367611	1.27753	0.287752
MeMYB118	VfMYB6	0.196554	0.55084	0.356825
MeMYB171	VfMYB6	0.361956	1.48315	0.244045
MeMYB122	VfMYB8	0.170501	0.52397	0.325403
MeMYB43	VfMYB10	0.385376	1.32582	0.29067
MeMYB111	VfMYB10	0.139668	0.82983	0.168309
MeMYB121	VfMYB10	0.144962	0.614413	0.235936
MeMYB143	VfMYB10	0.312876	1.29062	0.242424
MeMYB120	VfMYB12	0.116135	0.515131	0.225447
MeMYB46	VfMYB13	0.0834765	0.173791	0.480327
MeMYB78	VfMYB13	0.149768	0.528531	0.283366
MeMYB110	VfMYB13	0.04987	0.274025	0.181991
MeMYB109	VfMYB14	0.0978231	0.472777	0.206912
MeMYB108	VfMYB15	0.103187	0.591343	0.174496
MeMYB47	VfMYB16	0.0654414	0.525971	0.12442
MeMYB107	VfMYB16	0.0597197	0.441125	0.13538
MeMYB49	VfMYB18	0.126459	0.504964	0.250431
MeMYB104	VfMYB18	0.128983	0.514128	0.250877
MeMYB73	VfMYB20	0.446191	1.15262	0.387111
MeMYB75	VfMYB20	0.0668213	0.386735	0.172783
MeMYB101	VfMYB20	0.104029	0.424797	0.244892
MeMYB46	VfMYB21	0.386682	1.0404	0.371668
MeMYB78	VfMYB21	0.180137	0.583395	0.308773
MeMYB90	VfMYB21	0.211201	0.538975	0.391856
MeMYB110	VfMYB21	0.406117	1.2675	0.320408
MeMYB79	VfMYB23	0.183316	0.632154	0.289986
MeMYB89	VfMYB23	0.232504	0.616657	0.377039
MeMYB149	VfMYB24	0.137758	0.777131	0.177265
MeMYB168	VfMYB24	0.0810467	0.698513	0.116027
MeMYB148	VfMYB25	0.327428	0.827627	0.395622
MeMYB132	VfMYB26	0.433003	2.32796	0.186001
MeMYB151	VfMYB26	0.175942	0.744704	0.236257
MeMYB133	VfMYB27	0.456848	1.49003	0.306604
MeMYB152	VfMYB27	0.194301	0.597005	0.32546
MeMYB11	VfMYB28	0.157367	0.470128	0.334732
MeMYB10	VfMYB29	0.223016	0.755561	0.295166
MeMYB29	VfMYB29	0.180716	0.751027	0.240624
MeMYB8	VfMYB31	0.221548	0.594811	0.372468
MeMYB28	VfMYB31	0.192089	0.587694	0.326852
MeMYB27	VfMYB33	0.153729	0.805169	0.190927
MeMYB150	VfMYB34	0.197404	0.778132	0.25369
MeMYB167	VfMYB34	0.206784	0.696807	0.296759
MeMYB7	VfMYB35	0.0759185	0.598645	0.126817
MeMYB26	VfMYB35	0.0652456	0.625854	0.10425
MeMYB1	VfMYB36	0.311305	0.708612	0.439316
MeMYB6	VfMYB36	0.238061	0.526161	0.45245
MeMYB25	VfMYB36	0.131547	0.366474	0.358954
MeMYB5	VfMYB37	0.244801	0.625043	0.391655
MeMYB24	VfMYB37	0.239139	0.729152	0.327969
MeMYB134	VfMYB37	0.340571	1.54427	0.220539
MeMYB3	VfMYB38	0.101107	0.753191	0.134238
MeMYB22	VfMYB38	0.0873187	0.722085	0.120926
MeMYB129	VfMYB38	0.260775	1.55496	0.167706
MeMYB3R1	VfMYB39	0.154647	0.157085	0.984484
MeMYB20	VfMYB40	0.3058	0.588494	0.519631
MeMYB54	VfMYB40	0.308809	1.05127	0.293747
MeMYB12	VfMYB41	0.180822	0.637891	0.283469
MeMYB30	VfMYB41	0.185973	0.5275	0.352555
MeMYB32	VfMYB42	0.0947029	0.368606	0.256921
MeMYB62	VfMYB43	0.0379699	0.566723	0.0669991
MeMYB59	VfMYB44	0.173419	0.603818	0.287205
MeMYB64	VfMYB44	0.422682	1.31939	0.320362
MeMYB137	VfMYB44	0.420009	1.30238	0.322493
MeMYB1	VfMYB45	0.216844	0.559966	0.387245
MeMYB58	VfMYB45	0.196657	0.553668	0.355188
MeMYB14	VfMYB46	0.087796	0.288328	0.3045
MeMYB57	VfMYB46	0.0607632	0.32235	0.188501
MeMYB15	VfMYB47	0.276415	0.798778	0.346047
MeMYB44	VfMYB47	0.632747	2.56376	0.246805
MeMYB142	VfMYB47	0.664062	1.70809	0.388775
MeMYB16	VfMYB48	0.211992	0.898783	0.235865
MeMYB53	VfMYB48	0.171368	0.885075	0.193619
MeMYB17	VfMYB49	0.0709238	0.516426	0.137336
MeMYB52	VfMYB49	0.0901453	0.515508	0.174867
MeMYB18	VfMYB50	0.0439043	0.280795	0.156357
MeMYB55	VfMYB50	0.0413048	0.398621	0.103619
MeMYB72	VfMYB50	0.303126	1.68949	0.179419
MeMYB3R1	VfMYB3R2	0.660261	1.14653	0.575878
MeMYB3R2	VfMYB3R2	0.205136	0.440982	0.465179
MeMYB19	VfMYB51	0.12097	0.536688	0.225402
MeMYB56	VfMYB51	0.101574	0.503088	0.2019
MeMYB162	VfMYB54	0.649351	1.16225	0.558703
MeMYB40	VfMYB56	0.187576	0.86774	0.216166
MeMYB153	VfMYB56	0.120724	0.478591	0.25225
MeMYB164	VfMYB56	0.0974526	0.494879	0.196922
MeMYB166	VfMYB57	0.120584	0.462558	0.260691
MeMYB91	VfMYB58	0.0346235	0.37328	0.0927548
MeMYB81	VfMYB59	0.10585	0.43041	0.245928
MeMYB100	VfMYB59	0.361496	1.30041	0.277987
MeMYB87	VfMYB60	0.265398	0.595222	0.445881
MeMYB94	VfMYB60	0.287675	0.691135	0.416236
MeMYB88	VfMYB61	0.12341	0.378427	0.326114
MeMYB95	VfMYB61	0.117118	0.458317	0.255539
MeMYB86	VfMYB62	0.14594	0.662992	0.220123
MeMYB96	VfMYB62	0.116443	0.632999	0.183955
MeMYB85	VfMYB64	0.0644483	0.360961	0.178546
MeMYB97	VfMYB64	0.0681864	0.387278	0.176066
MeMYB84	VfMYB65	0.236132	0.562374	0.419884
MeMYB98	VfMYB65	0.207188	0.718357	0.28842
MeMYB52	VfMYB66	0.303241	1.65139	0.183628
MeMYB83	VfMYB66	0.090936	0.602121	0.151026
MeMYB99	VfMYB66	0.104546	0.56005	0.186672
MeMYB138	VfMYB68	0.0826778	0.558436	0.148052
MeMYB156	VfMYB69	0.265584	0.513289	0.517417
MeMYB160	VfMYB69	0.478859	1.42288	0.336543
MeMYB36	VfMYB70	0.21974	0.590613	0.372054
MeMYB105	VfMYB70	0.562028	2.21774	0.253423
MeMYB157	VfMYB70	0.197977	0.760955	0.260169
MeMYB159	VfMYB70	0.415404	1.16217	0.357438
MeMYB104	VfMYB71	0.275178	1.37661	0.199895
MeMYB36	VfMYB72	0.548249	2.32778	0.235524
MeMYB157	VfMYB72	0.483663	2.17208	0.222673
MeMYB159	VfMYB72	0.335274	0.900913	0.372149
MeMYB160	VfMYB73	0.312866	0.713625	0.438418
MeMYB35	VfMYB75	0.165979	0.637106	0.260521
MeMYB173	VfMYB75	0.143409	0.731901	0.195941
MeMYB117	VfMYB76	0.454784	1.2304	0.369623
MeMYB123	VfMYB76	0.460523	1.3978	0.329462
MeMYB170	VfMYB76	0.245514	0.561451	0.437284
MeMYB33	VfMYB77	0.126113	0.38122	0.330814
MeMYB118	VfMYB77	0.298437	1.42299	0.209725
MeMYB171	VfMYB77	0.10412	0.472836	0.220204
MeMYB34	VfMYB78	0.227075	0.489142	0.46423
MeMYB172	VfMYB78	0.291625	0.574319	0.507775
MeMYB74	VfMYB79	0.276804	0.931285	0.297228
MeMYB127	VfMYB79	0.244656	0.697827	0.350597
MeMYB73	VfMYB80	0.066197	0.52016	0.127263
MeMYB126	VfMYB80	0.0945603	0.500046	0.189103
MeMYB72	VfMYB81	0.113145	0.468389	0.241562
MeMYB22	VfMYB82	0.338154	1.66005	0.203701
MeMYB70	VfMYB82	0.146354	0.796461	0.183756
MeMYB129	VfMYB82	0.216164	0.673456	0.320977
MeMYB68	VfMYB83	0.17633	0.474692	0.371462
MeMYB131	VfMYB83	0.179184	0.445044	0.402621
MeMYB132	VfMYB84	0.252847	0.827582	0.305525
MeMYB133	VfMYB85	0.116362	0.612571	0.189957
MeMYB152	VfMYB85	0.400786	1.05743	0.379017
MeMYB24	VfMYB86	0.284603	1.22274	0.232759
MeMYB67	VfMYB86	0.152783	0.671165	0.227639
MeMYB134	VfMYB86	0.146655	0.658345	0.222763
MeMYB26	VfMYB87	0.350639	0.961033	0.364856
MeMYB64	VfMYB89	0.299155	0.57469	0.52055
MeMYB137	VfMYB89	0.313044	0.678742	0.461212
MeMYB37	VfMYB90	0.112992	0.257458	0.438876
MeMYB155	VfMYB90	0.0898201	0.264916	0.339052
MeMYB40	VfMYB91	0.0662369	0.326338	0.20297
MeMYB146	VfMYB91	0.0869517	0.262652	0.331053
MeMYB153	VfMYB91	0.133742	0.591178	0.226229
MeMYB145	VfMYB93	0.46035	0.268216	1.71634
MeMYB42	VfMYB94	0.071618	0.525789	0.13621
MeMYB144	VfMYB94	0.0496083	0.611363	0.0811438
MeMYB43	VfMYB95	0.189905	0.54479	0.348585
MeMYB111	VfMYB95	0.372353	1.68689	0.220733
MeMYB143	VfMYB95	0.137946	0.753438	0.183089
MeMYB15	VfMYB96	0.524584	1.41509	0.370708
MeMYB44	VfMYB96	0.319082	0.70874	0.45021
MeMYB142	VfMYB96	0.313877	0.608336	0.515961
MeMYB45	VfMYB97	0.101936	0.506387	0.2013
MeMYB141	VfMYB97	0.136035	0.518691	0.262265
HbMYB54	JcMYB72	0.501104	0.683105	0.733568
HbMYB46	JcMYB75	0.144545	0.338245	0.42734
HbMYB50	JcMYB75	0.159096	0.422694	0.376386
HbMYB188	JcMYB76	2.14162	2.35814	0.90818
VfMYB59	JcMYB3	2.42236	1.143	2.1193
VfMYB94	JcMYB5	0.0469303	0.488007	0.0961673
VfMYB6	JcMYB6	0.218522	0.622897	0.350816
VfMYB77	JcMYB6	0.409008	1.25005	0.327193
VfMYB12	JcMYB8	0.337724	1.26197	0.267616
VfMYB34	JcMYB8	0.168234	0.514974	0.326683
VfMYB24	JcMYB9	0.387775	0.773356	0.501419
VfMYB26	JcMYB11	1.88589	1.70201	1.10803
VfMYB59	JcMYB12	0.0610628	0.270625	0.225637
VfMYB60	JcMYB14	1.63902	1.51197	1.08403
VfMYB62	JcMYB15	0.439091	0.593561	0.739757
VfMYB65	JcMYB16	1.618	1.00458	1.61063
VfMYB66	JcMYB17	3.63745	1.45067	2.50744
VfMYB97	JcMYB18	0.250856	0.619131	0.405174
VfMYB47	JcMYB19	1.63904	1.16638	1.40523
VfMYB96	JcMYB19	2.26947	1.20961	1.8762
VfMYB93	JcMYB20	1.78013	1.37599	1.29371
VfMYB71	JcMYB22	2.26942	1.26804	1.78971
VfMYB70	JcMYB25	2.29002	3.62633	0.631498
VfMYB72	JcMYB25	2.31753	1.60976	1.43967
VfMYB3R4	JcMYB3R2	4.30033	1.70497	2.52224
VfMYB68	JcMYB26	0.0798677	0.241418	0.330827
VfMYB4R1	JcMYB4R1	2.45007	1.75917	1.39275
VfMYB20	JcMYB27	1.97178	1.28221	1.53779
VfMYB80	JcMYB27	1.47261	0.912259	1.61425
VfMYB15	JcMYB29	0.0874826	0.413156	0.211742
VfMYB21	JcMYB30	2.18722	1.07453	2.03552
VfMYB16	JcMYB32	2.08365	1.73885	1.19829
VfMYB70	JcMYB34	0.411759	1.10416	0.372917
VfMYB18	JcMYB35	1.42459	1.30831	1.08888
VfMYB71	JcMYB35	1.4832	0.929917	1.59498
VfMYB90	JcMYB36	0.132708	0.479238	0.276914
VfMYB44	JcMYB37	0.422935	1.2648	0.334389
VfMYB89	JcMYB37	0.189861	0.508749	0.373191
VfMYB27	JcMYB42	0.435304	1.10005	0.395712
VfMYB85	JcMYB42	0.13666	0.44299	0.308494
VfMYB83	JcMYB44	0.138431	0.484026	0.286
VfMYB80	JcMYB47	0.0739481	0.290596	0.254471
VfMYB5	JcMYB49	0.338408	1.43969	0.235056
VfMYB76	JcMYB49	0.226019	0.532038	0.424818
VfMYB75	JcMYB50	2.22846	1.44555	1.54161
VfMYB12	JcMYB53	0.18995	0.401093	0.47358
VfMYB10	JcMYB55	0.0999493	0.42732	0.233898
VfMYB95	JcMYB55	0.45115	1.34626	0.335114
VfMYB9	JcMYB56	0.293836	1.39202	0.211086
VfMYB39	JcMYB3R3	0.694297	0.489574	1.41817
VfMYB3R2	JcMYB3R3	0.144267	0.308562	0.467546
VfMYB40	JcMYB60	1.8798	1.06445	1.76598
VfMYB48	JcMYB61	0.14174	0.512107	0.276778
VfMYB46	JcMYB62	3.97601	0.733227	5.42261
VfMYB36	JcMYB63	3.2448	1.14458	2.83494
VfMYB45	JcMYB63	2.23483	1.1547	1.93542
VfMYB44	JcMYB65	0.137209	0.430161	0.318971
VfMYB89	JcMYB65	0.458443	1.10574	0.414604
VfMYB43	JcMYB66	0.0353086	0.451457	0.0782103
VfMYB41	JcMYB67	0.204047	0.397615	0.513179
VfMYB53	JcMYB4R2	0.505275	0.394046	1.28227
VfMYB56	JcMYB68	0.0935518	0.494892	0.189035
VfMYB91	JcMYB68	0.108914	0.465956	0.233743
VfMYB57	JcMYB69	2.50864	1.20317	2.08502
VfMYB39	JcMYB3R4	0.128228	0.168368	0.761595
VfMYB38	JcMYB71	2.10423	0.875806	2.40262
VfMYB82	JcMYB71	2.01305	1.27463	1.57932
VfMYB37	JcMYB72	0.500237	0.528531	0.946466
VfMYB29	JcMYB74	1.30235	1.15484	1.12772
VfMYB31	JcMYB75	0.218775	0.259845	0.841946
VfMYB22	JcMYB76	1.65282	1.93078	0.856037
VfMYB23	JcMYB77	0.234785	0.608529	0.385824
VfMYB66	HbMYB1	0.10109	0.524871	0.1926
VfMYB89	HbMYB4	0.253811	0.684472	0.370813
VfMYB42	HbMYB7	0.0918545	0.348954	0.263228
VfMYB35	HbMYB8	0.0793916	0.556617	0.142632
VfMYB18	HbMYB11	0.112805	0.499477	0.225846
VfMYB24	HbMYB12	0.0922934	0.662961	0.139214
VfMYB95	HbMYB14	0.193032	0.551319	0.350127
VfMYB81	HbMYB18	0.162819	0.417216	0.39025
VfMYB33	HbMYB20	0.142264	0.659682	0.215656
VfMYB91	HbMYB21	0.072458	0.223281	0.324515
VfMYB49	HbMYB22	0.0687146	0.479699	0.143245
VfMYB66	HbMYB22	0.362652	1.8	0.201473
VfMYB48	HbMYB23	0.158664	0.669138	0.237118
VfMYB42	HbMYB24	0.174354	0.338552	0.515
VfMYB46	HbMYB25	0.0625169	0.291251	0.21465
VfMYB53	HbMYB3R3	0.42318	0.618801	0.683872
VfMYB12	HbMYB29	0.122029	0.452757	0.269524
VfMYB36	HbMYB30	0.123104	0.302878	0.406448
VfMYB61	HbMYB31	0.0986036	0.34615	0.284858
VfMYB60	HbMYB32	0.195046	0.502957	0.387799
VfMYB47	HbMYB35	0.219223	0.749527	0.292482
VfMYB21	HbMYB36	0.161446	0.393721	0.410052
VfMYB34	HbMYB37	0.22132	0.635958	0.34801
VfMYB20	HbMYB39	0.0858761	0.411589	0.208645
VfMYB88	HbMYB40	0.203876	0.617085	0.330386
VfMYB84	HbMYB41	0.157472	0.71214	0.221125
VfMYB74	HbMYB42	0.289221	0.689164	0.41967
VfMYB74	HbMYB43	0.289221	0.689164	0.41967
VfMYB94	HbMYB44	0.112762	0.577134	0.195382
VfMYB51	HbMYB45	0.0907416	0.525062	0.172821
VfMYB31	HbMYB46	0.136981	0.476481	0.287484
VfMYB81	HbMYB47	0.122597	0.456501	0.268559
VfMYB31	HbMYB50	0.21107	0.707748	0.298228
VfMYB47	HbMYB52	0.336226	0.806787	0.416747
VfMYB95	HbMYB53	0.152518	0.625579	0.243804
VfMYB37	HbMYB54	0.264544	0.61673	0.428946
VfMYB94	HbMYB55	0.0456762	0.4908	0.0930648
VfMYB26	HbMYB59	0.125003	0.546717	0.228642
VfMYB49	HbMYB63	0.0631407	0.478159	0.13205
VfMYB64	HbMYB68	0.0574088	0.291167	0.197167
VfMYB65	HbMYB69	0.18289	0.55234	0.331119
VfMYB12	HbMYB70	0.340725	1.10686	0.307829
VfMYB34	HbMYB70	0.17301	0.619442	0.2793
VfMYB40	HbMYB75	0.296703	0.950211	0.312249
VfMYB28	HbMYB77	0.14028	0.541458	0.259079
VfMYB62	HbMYB80	0.114537	0.716058	0.159956
VfMYB21	HbMYB83	0.212176	0.564017	0.376187
VfMYB41	HbMYB85	0.153506	0.468669	0.327536
VfMYB56	HbMYB87	0.100124	0.470051	0.213007
VfMYB18	HbMYB88	0.115157	0.499477	0.230555
VfMYB51	HbMYB90	0.0871236	0.458604	0.189976
VfMYB25	HbMYB92	0.250588	0.626768	0.399809
VfMYB24	HbMYB93	0.0912107	0.671972	0.135736
VfMYB60	HbMYB95	0.232032	0.437919	0.529851
VfMYB77	HbMYB97	0.101715	0.309123	0.329044
VfMYB62	HbMYB98	0.0996055	0.70368	0.14155
VfMYB18	HbMYB100	0.088081	0.351401	0.250657
VfMYB39	HbMYB3R7	0.670369	0.516464	1.298
VfMYB3R2	HbMYB3R7	0.191153	0.323386	0.591098
VfMYB50	HbMYB101	0.0357978	0.394615	0.0907156
VfMYB38	HbMYB102	0.344459	1.98857	0.173219
VfMYB82	HbMYB102	0.120476	0.601451	0.200309
VfMYB5	HbMYB103	0.268188	1.55756	0.172185
VfMYB76	HbMYB103	0.241265	0.607516	0.397133
VfMYB13	HbMYB111	0.0636012	0.224497	0.283305
VfMYB77	HbMYB112	0.104668	0.300605	0.348192
VfMYB33	HbMYB113	0.12538	0.679226	0.184593
VfMYB33	HbMYB114	0.142264	0.659682	0.215656
VfMYB97	HbMYB116	0.0953844	0.569779	0.167406
VfMYB93	HbMYB120	0.132671	0.546228	0.242886
VfMYB15	HbMYB122	0.0947481	0.387696	0.244388
VfMYB38	HbMYB126	0.0743755	0.540342	0.137645
VfMYB82	HbMYB126	0.306919	2.76139	0.111147
VfMYB47	HbMYB130	0.668742	2.41416	0.277008
VfMYB96	HbMYB130	0.290425	0.563518	0.515378
VfMYB47	HbMYB131	0.676649	1.90575	0.355057
VfMYB96	HbMYB131	0.257365	0.54007	0.47654
VfMYB73	HbMYB132	0.294693	0.559074	0.527109
VfMYB80	HbMYB133	0.071247	0.447091	0.159357
VfMYB13	HbMYB137	0.071059	0.173724	0.409033
VfMYB19	HbMYB139	0.076604	0.276467	0.277082
VfMYB68	HbMYB142	0.105135	0.439506	0.239211
VfMYB20	HbMYB143	0.0647885	0.392478	0.165076
VfMYB58	HbMYB144	0.0208512	0.312231	0.0667813
VfMYB38	HbMYB145	0.0708571	0.560143	0.126498
VfMYB48	HbMYB153	0.187051	0.548563	0.340984
VfMYB36	HbMYB157	0.128011	0.38351	0.333787
VfMYB56	HbMYB159	0.110746	0.431013	0.256944
VfMYB57	HbMYB161	0.15177	0.472342	0.321314
VfMYB59	HbMYB168	0.065205	0.338449	0.192658
VfMYB83	HbMYB170	0.148505	0.462201	0.321299
VfMYB79	HbMYB171	0.233641	0.692032	0.337615
VfMYB64	HbMYB172	0.055628	0.292799	0.189987
VfMYB65	HbMYB173	0.231411	0.631023	0.366724
VfMYB84	HbMYB174	0.223454	0.95618	0.233695
VfMYB46	HbMYB175	0.0601246	0.322527	0.186417
VfMYB66	HbMYB177	0.0785848	0.53781	0.14612
VfMYB50	HbMYB179	0.0345095	0.401185	0.0860189
VfMYB27	HbMYB182	0.198824	0.612737	0.324485
VfMYB12	HbMYB184	0.159175	0.575085	0.276785
VfMYB79	HbMYB187	0.199457	0.626843	0.318193
VfMYB22	HbMYB188	0.120016	0.434669	0.276109
VfMYB10	HbMYB191	0.101235	0.652913	0.155051
VfMYB82	HbMYB195	0.135594	0.558955	0.242585
VfMYB41	HbMYB200	0.172612	0.51206	0.337093
