# Supplementary material for: Large-scale analysis of putative Euphorbiaceae R2R3-MYB transcription factors identifies a MYB involved in seed oil biosynthesis
Source: BMC Plant Biol. 2023 Mar 17;23:145. doi: 10.1186/s12870-023-04163-5 (PMC10022305; doi:10.1186/s12870-023-04163-5)
Supplement: Supplementary file 7 — Supplementary Material 7 [file 12870_2023_4163_MOESM7_ESM.xlsx]

## Sheet: Sheet1
Table S3. Synteny blocks of MYB genes in the Euphorbiaceae genomes
scaffold1102_111920-scaffold1357_88788
## Alignment 467: score=384.0 e_value=7.5e-14 N=8 scaffold1102&scaffold1357 minus
467- 0:	scaffold1102_24839	scaffold1357_143848	5e-24	-2	-2
467- 1:	scaffold1102_66434	scaffold1357_131973	2e-90	0.0339498	0.564474
467- 2:	scaffold1102_70604	scaffold1357_124904	3e-30	-2	-2
467- 3:	scaffold1102_79044	scaffold1357_109041	8e-114	0.0635974	0.215555
467- 4:	scaffold1102_111920	scaffold1357_88788	0	0.0992485	0.25355
467- 5:	scaffold1102_118530	scaffold1357_73336	6e-174	0.00187442	0.177487
467- 6:	scaffold1102_148994	scaffold1357_52675	0	0.0509699	0.140786
467- 7:	scaffold1102_165320	scaffold1357_47328	4e-148	0.0737399	0.207078
Manes.08G083200.1-Manes.10G019700.1
## Alignment 336: score=326.0 e_value=5.5e-12 N=7 Chromosome08&Chromosome10 minus
336- 0:	Manes.08G082100.1	Manes.10G021300.1	4e-13	0.6279	1.41173
336- 1:	Manes.08G082200.1	Manes.10G021200.1	1e-28	0.43282	0.953864
336- 2:	Manes.08G082700.1	Manes.10G020600.1	1e-23	0.654919	1.79884
336- 3:	Manes.08G083100.1	Manes.10G019800.1	6e-72	0.355559	1.66428
336- 4:	Manes.08G083200.1	Manes.10G019700.1	2e-117	0.383509	1.25612
336- 5:	Manes.08G083800.1	Manes.10G019600.1	1e-64	0.569092	1.11883
336- 6:	Manes.08G084000.1	Manes.10G019000.1	3e-36	0.173903	4.52049
Manes.08G083200.1-Manes.10G019700.1
## Alignment 336: score=326.0 e_value=5.5e-12 N=7 Chromosome08&Chromosome10 minus
336- 0:	Manes.08G082100.1	Manes.10G021300.1	4e-13	0.6279	1.41173
336- 1:	Manes.08G082200.1	Manes.10G021200.1	1e-28	0.43282	0.953864
336- 2:	Manes.08G082700.1	Manes.10G020600.1	1e-23	0.654919	1.79884
336- 3:	Manes.08G083100.1	Manes.10G019800.1	6e-72	0.355559	1.66428
336- 4:	Manes.08G083200.1	Manes.10G019700.1	2e-117	0.383509	1.25612
336- 5:	Manes.08G083800.1	Manes.10G019600.1	1e-64	0.569092	1.11883
336- 6:	Manes.08G084000.1	Manes.10G019000.1	3e-36	0.173903	4.52049
Manes.06G164800.1-Manes.10G143200.1
## Alignment 259: score=329.0 e_value=2.7e-14 N=8 Chromosome06&Chromosome10 plus
259- 0:	Manes.06G163900.1	Manes.10G141400.1	3e-60	0.526802	1.53632
259- 1:	Manes.06G164500.2	Manes.10G143000.1	0	0.216791	1.33998
259- 2:	Manes.06G164800.1	Manes.10G143200.1	2e-100	0.347484	1.71727
259- 3:	Manes.06G165800.1	Manes.10G143800.1	7e-81	0.39264	2.63982
259- 4:	Manes.06G166000.1	Manes.10G143900.1	0	0.101998	0.99971
259- 5:	Manes.06G166400.1	Manes.10G144400.1	4e-135	0.240099	1.2367
259- 6:	Manes.06G166800.1	Manes.10G145700.1	6e-34	-2	-2
259- 7:	Manes.06G167700.1	Manes.10G146400.1	3e-82	0.619589	3.99591
Manes.06G164800.1-Manes.10G143200.1
## Alignment 259: score=329.0 e_value=2.7e-14 N=8 Chromosome06&Chromosome10 plus
259- 0:	Manes.06G163900.1	Manes.10G141400.1	3e-60	0.526802	1.53632
259- 1:	Manes.06G164500.2	Manes.10G143000.1	0	0.216791	1.33998
259- 2:	Manes.06G164800.1	Manes.10G143200.1	2e-100	0.347484	1.71727
259- 3:	Manes.06G165800.1	Manes.10G143800.1	7e-81	0.39264	2.63982
259- 4:	Manes.06G166000.1	Manes.10G143900.1	0	0.101998	0.99971
259- 5:	Manes.06G166400.1	Manes.10G144400.1	4e-135	0.240099	1.2367
259- 6:	Manes.06G166800.1	Manes.10G145700.1	6e-34	-2	-2
259- 7:	Manes.06G167700.1	Manes.10G146400.1	3e-82	0.619589	3.99591
Manes.07G005800.1-Manes.10G143200.1
## Alignment 297: score=3559.0 e_value=0 N=77 Chromosome07&Chromosome10 minus
297- 0:	Manes.07G000400.1	Manes.10G153500.1	0	0.0923015	0.460794
297- 1:	Manes.07G000500.1	Manes.10G152000.1	0	0.0189255	0.215143
297- 2:	Manes.07G000600.1	Manes.10G151200.1	1e-169	0.108686	0.433328
297- 3:	Manes.07G000700.1	Manes.10G150600.1	2e-156	0.254973	0.688289
297- 4:	Manes.07G000900.1	Manes.10G150500.1	0	0.440633	1.65736
297- 5:	Manes.07G001300.2	Manes.10G150000.1	0	0.141316	0.420997
297- 6:	Manes.07G001300.3	Manes.10G149800.1	9e-17	2.68093	0.221129
297- 7:	Manes.07G002200.1	Manes.10G149200.1	0	0.0662528	0.318555
297- 8:	Manes.07G002400.1	Manes.10G148800.1	0	0.0895715	0.518052
297- 9:	Manes.07G002600.1	Manes.10G148700.1	0	0.0372896	0.251375
297- 10:	Manes.07G002700.1	Manes.10G148100.1	2e-141	0.0434975	0.756272
297- 11:	Manes.07G003000.1	Manes.10G147900.1	2e-111	0.142632	0.157235
297- 12:	Manes.07G003400.1	Manes.10G147700.1	8e-64	0.0412003	0.315691
297- 13:	Manes.07G003600.1	Manes.10G146600.1	0	0.0676727	0.582909
297- 14:	Manes.07G003700.1	Manes.10G146500.1	9e-97	0.0988859	0.318946
297- 15:	Manes.07G003800.1	Manes.10G146400.1	0	0.103006	0.360533
297- 16:	Manes.07G003900.1	Manes.10G146300.1	0	0.0817505	0.320195
297- 17:	Manes.07G004300.1	Manes.10G146200.1	1e-129	0.274255	0.391443
297- 18:	Manes.07G004400.1	Manes.10G145700.1	2e-91	0.11411	0.592451
297- 19:	Manes.07G004600.1	Manes.10G145300.1	9e-16	0.144058	0.432666
297- 20:	Manes.07G004700.1	Manes.10G144900.1	2e-16	0.335888	0.654833
297- 21:	Manes.07G005000.1	Manes.10G144700.1	7e-160	0.141934	0.334793
297- 22:	Manes.07G005400.1	Manes.10G143900.1	0	0.0230367	0.324639
297- 23:	Manes.07G005500.1	Manes.10G143700.1	0	0.0919224	0.33952
297- 24:	Manes.07G005600.1	Manes.10G143600.1	2e-30	0.0709589	0.448029
297- 25:	Manes.07G005800.1	Manes.10G143200.1	3e-170	0.082292	0.416391
297- 26:	Manes.07G005900.1	Manes.10G143100.1	0	0.0917769	0.537345
297- 27:	Manes.07G006000.2	Manes.10G143000.1	0	0.0414833	0.33881
297- 28:	Manes.07G006200.1	Manes.10G142900.1	0	0.0720737	0.325631
297- 29:	Manes.07G006600.1	Manes.10G141400.1	1e-179	0.130361	0.307036
297- 30:	Manes.07G006800.1	Manes.10G141200.1	7e-147	0.0549056	0.272054
297- 31:	Manes.07G007000.1	Manes.10G140700.1	0	0.0654427	0.274333
297- 32:	Manes.07G007100.1	Manes.10G140600.1	3e-67	0.141162	0.686291
297- 33:	Manes.07G007600.1	Manes.10G139500.1	0	0.0427625	0.408708
297- 34:	Manes.07G007800.1	Manes.10G139400.1	0	0.0433748	0.237052
297- 35:	Manes.07G007900.1	Manes.10G139300.1	4e-29	0.213332	0.615868
297- 36:	Manes.07G008300.1	Manes.10G139200.1	0	0.0278163	0.368119
297- 37:	Manes.07G008500.1	Manes.10G139000.1	0	0.0125225	0.332334
297- 38:	Manes.07G008600.1	Manes.10G138800.1	4e-176	0.176612	0.650716
297- 39:	Manes.07G008700.1	Manes.10G137900.1	0	0.442537	1.15129
297- 40:	Manes.07G010300.1	Manes.10G136300.2	0	0.0497684	0.314585
297- 41:	Manes.07G010600.1	Manes.10G136100.1	0	0.101148	0.310516
297- 42:	Manes.07G010700.1	Manes.10G136000.1	1e-129	0.0176609	0.505574
297- 43:	Manes.07G011300.1	Manes.10G135900.1	0	0.17808	0.379728
297- 44:	Manes.07G011400.1	Manes.10G135700.1	0	0.281292	0.832818
297- 45:	Manes.07G011500.1	Manes.10G135500.1	6e-149	0.132015	0.516623
297- 46:	Manes.07G011600.1	Manes.10G135400.1	8e-160	0.0695375	0.302434
297- 47:	Manes.07G011700.1	Manes.10G135200.1	1e-158	0.0811477	0.40581
297- 48:	Manes.07G011900.1	Manes.10G135100.1	0	0.0498416	0.354888
297- 49:	Manes.07G012000.1	Manes.10G135000.1	0	0.0648095	0.33305
297- 50:	Manes.07G012100.1	Manes.10G134200.1	0	0.239779	0.508797
297- 51:	Manes.07G012600.1	Manes.10G133000.1	1e-134	0.0485622	0.406291
297- 52:	Manes.07G012700.1	Manes.10G132800.1	0	0.13951	0.362818
297- 53:	Manes.07G012800.1	Manes.10G132600.1	0	0.112921	0.362601
297- 54:	Manes.07G013000.1	Manes.10G132400.1	0	0.0816476	0.339777
297- 55:	Manes.07G013100.1	Manes.10G132300.1	0	0.0610464	0.292552
297- 56:	Manes.07G013300.1	Manes.10G132200.1	9e-159	0.0268271	0.322112
297- 57:	Manes.07G013400.1	Manes.10G132100.1	0	0.382759	1.18264
297- 58:	Manes.07G013800.1	Manes.10G132000.1	3e-128	0.0852542	0.366923
297- 59:	Manes.07G013900.1	Manes.10G131800.1	0	0.0448284	0.349472
297- 60:	Manes.07G014000.1	Manes.10G131600.1	0	0.126904	0.265342
297- 61:	Manes.07G014100.1	Manes.10G131200.1	2e-64	0.292435	0.492637
297- 62:	Manes.07G014300.1	Manes.10G130900.1	2e-16	0.724183	0.943282
297- 63:	Manes.07G014800.1	Manes.10G130700.1	4e-162	0.149092	0.492503
297- 64:	Manes.07G014900.1	Manes.10G130600.1	1e-23	-2	-2
297- 65:	Manes.07G015000.1	Manes.10G130400.1	6e-118	0.276196	1.30548
297- 66:	Manes.07G015100.1	Manes.10G130100.1	0	0.0295318	0.349834
297- 67:	Manes.07G015200.1	Manes.10G130000.1	7e-117	0.232796	0.468312
297- 68:	Manes.07G015500.1	Manes.10G129300.1	3e-123	0.0842251	0.301794
297- 69:	Manes.07G015600.1	Manes.10G129200.1	8e-75	0.112522	0.407724
297- 70:	Manes.07G016000.1	Manes.10G129000.1	0	0.0684686	0.304158
297- 71:	Manes.07G016600.1	Manes.10G128300.1	0	0.304312	0.707723
297- 72:	Manes.07G016700.1	Manes.10G128200.1	0	0.267402	0.88255
297- 73:	Manes.07G016800.1	Manes.10G126400.1	0	0.399064	0.590474
297- 74:	Manes.07G017100.1	Manes.10G126100.1	3e-21	0.309225	0.133544
297- 75:	Manes.07G017300.1	Manes.10G126000.1	3e-64	0.223847	0.891907
297- 76:	Manes.07G017800.1	Manes.10G125700.1	0	0.123714	0.304592
Manes.07G005800.1-Manes.10G143200.1
## Alignment 297: score=3559.0 e_value=0 N=77 Chromosome07&Chromosome10 minus
297- 0:	Manes.07G000400.1	Manes.10G153500.1	0	0.0923015	0.460794
297- 1:	Manes.07G000500.1	Manes.10G152000.1	0	0.0189255	0.215143
297- 2:	Manes.07G000600.1	Manes.10G151200.1	1e-169	0.108686	0.433328
297- 3:	Manes.07G000700.1	Manes.10G150600.1	2e-156	0.254973	0.688289
297- 4:	Manes.07G000900.1	Manes.10G150500.1	0	0.440633	1.65736
297- 5:	Manes.07G001300.2	Manes.10G150000.1	0	0.141316	0.420997
297- 6:	Manes.07G001300.3	Manes.10G149800.1	9e-17	2.68093	0.221129
297- 7:	Manes.07G002200.1	Manes.10G149200.1	0	0.0662528	0.318555
297- 8:	Manes.07G002400.1	Manes.10G148800.1	0	0.0895715	0.518052
297- 9:	Manes.07G002600.1	Manes.10G148700.1	0	0.0372896	0.251375
297- 10:	Manes.07G002700.1	Manes.10G148100.1	2e-141	0.0434975	0.756272
297- 11:	Manes.07G003000.1	Manes.10G147900.1	2e-111	0.142632	0.157235
297- 12:	Manes.07G003400.1	Manes.10G147700.1	8e-64	0.0412003	0.315691
297- 13:	Manes.07G003600.1	Manes.10G146600.1	0	0.0676727	0.582909
297- 14:	Manes.07G003700.1	Manes.10G146500.1	9e-97	0.0988859	0.318946
297- 15:	Manes.07G003800.1	Manes.10G146400.1	0	0.103006	0.360533
297- 16:	Manes.07G003900.1	Manes.10G146300.1	0	0.0817505	0.320195
297- 17:	Manes.07G004300.1	Manes.10G146200.1	1e-129	0.274255	0.391443
297- 18:	Manes.07G004400.1	Manes.10G145700.1	2e-91	0.11411	0.592451
297- 19:	Manes.07G004600.1	Manes.10G145300.1	9e-16	0.144058	0.432666
297- 20:	Manes.07G004700.1	Manes.10G144900.1	2e-16	0.335888	0.654833
297- 21:	Manes.07G005000.1	Manes.10G144700.1	7e-160	0.141934	0.334793
297- 22:	Manes.07G005400.1	Manes.10G143900.1	0	0.0230367	0.324639
297- 23:	Manes.07G005500.1	Manes.10G143700.1	0	0.0919224	0.33952
297- 24:	Manes.07G005600.1	Manes.10G143600.1	2e-30	0.0709589	0.448029
297- 25:	Manes.07G005800.1	Manes.10G143200.1	3e-170	0.082292	0.416391
297- 26:	Manes.07G005900.1	Manes.10G143100.1	0	0.0917769	0.537345
297- 27:	Manes.07G006000.2	Manes.10G143000.1	0	0.0414833	0.33881
297- 28:	Manes.07G006200.1	Manes.10G142900.1	0	0.0720737	0.325631
297- 29:	Manes.07G006600.1	Manes.10G141400.1	1e-179	0.130361	0.307036
297- 30:	Manes.07G006800.1	Manes.10G141200.1	7e-147	0.0549056	0.272054
297- 31:	Manes.07G007000.1	Manes.10G140700.1	0	0.0654427	0.274333
297- 32:	Manes.07G007100.1	Manes.10G140600.1	3e-67	0.141162	0.686291
297- 33:	Manes.07G007600.1	Manes.10G139500.1	0	0.0427625	0.408708
297- 34:	Manes.07G007800.1	Manes.10G139400.1	0	0.0433748	0.237052
297- 35:	Manes.07G007900.1	Manes.10G139300.1	4e-29	0.213332	0.615868
297- 36:	Manes.07G008300.1	Manes.10G139200.1	0	0.0278163	0.368119
297- 37:	Manes.07G008500.1	Manes.10G139000.1	0	0.0125225	0.332334
297- 38:	Manes.07G008600.1	Manes.10G138800.1	4e-176	0.176612	0.650716
297- 39:	Manes.07G008700.1	Manes.10G137900.1	0	0.442537	1.15129
297- 40:	Manes.07G010300.1	Manes.10G136300.2	0	0.0497684	0.314585
297- 41:	Manes.07G010600.1	Manes.10G136100.1	0	0.101148	0.310516
297- 42:	Manes.07G010700.1	Manes.10G136000.1	1e-129	0.0176609	0.505574
297- 43:	Manes.07G011300.1	Manes.10G135900.1	0	0.17808	0.379728
297- 44:	Manes.07G011400.1	Manes.10G135700.1	0	0.281292	0.832818
297- 45:	Manes.07G011500.1	Manes.10G135500.1	6e-149	0.132015	0.516623
297- 46:	Manes.07G011600.1	Manes.10G135400.1	8e-160	0.0695375	0.302434
297- 47:	Manes.07G011700.1	Manes.10G135200.1	1e-158	0.0811477	0.40581
297- 48:	Manes.07G011900.1	Manes.10G135100.1	0	0.0498416	0.354888
297- 49:	Manes.07G012000.1	Manes.10G135000.1	0	0.0648095	0.33305
297- 50:	Manes.07G012100.1	Manes.10G134200.1	0	0.239779	0.508797
297- 51:	Manes.07G012600.1	Manes.10G133000.1	1e-134	0.0485622	0.406291
297- 52:	Manes.07G012700.1	Manes.10G132800.1	0	0.13951	0.362818
297- 53:	Manes.07G012800.1	Manes.10G132600.1	0	0.112921	0.362601
297- 54:	Manes.07G013000.1	Manes.10G132400.1	0	0.0816476	0.339777
297- 55:	Manes.07G013100.1	Manes.10G132300.1	0	0.0610464	0.292552
297- 56:	Manes.07G013300.1	Manes.10G132200.1	9e-159	0.0268271	0.322112
297- 57:	Manes.07G013400.1	Manes.10G132100.1	0	0.382759	1.18264
297- 58:	Manes.07G013800.1	Manes.10G132000.1	3e-128	0.0852542	0.366923
297- 59:	Manes.07G013900.1	Manes.10G131800.1	0	0.0448284	0.349472
297- 60:	Manes.07G014000.1	Manes.10G131600.1	0	0.126904	0.265342
297- 61:	Manes.07G014100.1	Manes.10G131200.1	2e-64	0.292435	0.492637
297- 62:	Manes.07G014300.1	Manes.10G130900.1	2e-16	0.724183	0.943282
297- 63:	Manes.07G014800.1	Manes.10G130700.1	4e-162	0.149092	0.492503
297- 64:	Manes.07G014900.1	Manes.10G130600.1	1e-23	-2	-2
297- 65:	Manes.07G015000.1	Manes.10G130400.1	6e-118	0.276196	1.30548
297- 66:	Manes.07G015100.1	Manes.10G130100.1	0	0.0295318	0.349834
297- 67:	Manes.07G015200.1	Manes.10G130000.1	7e-117	0.232796	0.468312
297- 68:	Manes.07G015500.1	Manes.10G129300.1	3e-123	0.0842251	0.301794
297- 69:	Manes.07G015600.1	Manes.10G129200.1	8e-75	0.112522	0.407724
297- 70:	Manes.07G016000.1	Manes.10G129000.1	0	0.0684686	0.304158
297- 71:	Manes.07G016600.1	Manes.10G128300.1	0	0.304312	0.707723
297- 72:	Manes.07G016700.1	Manes.10G128200.1	0	0.267402	0.88255
297- 73:	Manes.07G016800.1	Manes.10G126400.1	0	0.399064	0.590474
297- 74:	Manes.07G017100.1	Manes.10G126100.1	3e-21	0.309225	0.133544
297- 75:	Manes.07G017300.1	Manes.10G126000.1	3e-64	0.223847	0.891907
297- 76:	Manes.07G017800.1	Manes.10G125700.1	0	0.123714	0.304592
Manes.04G144400.1-Manes.11G020400.1
## Alignment 201: score=8515.0 e_value=0 N=178 Chromosome04&Chromosome11 minus
201- 0:	Manes.04G128300.2	Manes.11G039000.3	2e-113	0.487142	0.604994
201- 1:	Manes.04G128600.1	Manes.11G038700.1	0	0.17031	0.75672
201- 2:	Manes.04G129300.1	Manes.11G038400.1	3e-59	0.0548398	0.327376
201- 3:	Manes.04G129800.2	Manes.11G038000.1	0	0.0558629	0.365765
201- 4:	Manes.04G130100.1	Manes.11G037800.1	0	0.0777777	0.445604
201- 5:	Manes.04G130600.1	Manes.11G037300.1	1e-53	0.380759	0.797051
201- 6:	Manes.04G130700.1	Manes.11G037200.1	0	0.148567	0.573143
201- 7:	Manes.04G130900.1	Manes.11G037100.1	4e-66	0.177545	0.391279
201- 8:	Manes.04G131000.1	Manes.11G037000.1	2e-166	0.0843148	0.297025
201- 9:	Manes.04G131100.5	Manes.11G036900.3	3e-168	0.0571091	0.257682
201- 10:	Manes.04G131300.1	Manes.11G036800.1	0	0.0781836	0.257244
201- 11:	Manes.04G131400.1	Manes.11G036700.1	0	0.102182	0.389353
201- 12:	Manes.04G131700.1	Manes.11G036200.1	0	0.0851213	0.294495
201- 13:	Manes.04G131800.1	Manes.11G036000.1	6e-16	0.487101	0.52369
201- 14:	Manes.04G131900.1	Manes.11G035600.1	2e-102	0.120855	0.864991
201- 15:	Manes.04G132000.1	Manes.11G035400.2	4e-146	0.339252	0.45237
201- 16:	Manes.04G132300.1	Manes.11G035300.1	2e-89	0.131546	0.31743
201- 17:	Manes.04G132400.1	Manes.11G035100.1	5e-127	0.0954901	0.375716
201- 18:	Manes.04G132600.1	Manes.11G035000.1	0	0.0544629	0.341576
201- 19:	Manes.04G132800.1	Manes.11G034900.1	0	0.0728054	0.430379
201- 20:	Manes.04G132900.1	Manes.11G034800.1	1e-54	0.345425	0.368154
201- 21:	Manes.04G133000.1	Manes.11G034700.1	1e-114	0.0679389	0.467162
201- 22:	Manes.04G133100.1	Manes.11G034600.1	0	0.0149755	0.257161
201- 23:	Manes.04G133200.1	Manes.11G034500.1	5e-123	0.0410749	0.402351
201- 24:	Manes.04G133400.2	Manes.11G034400.1	0	0.0624406	0.315679
201- 25:	Manes.04G133700.1	Manes.11G034100.1	0	0.117936	0.601452
201- 26:	Manes.04G133900.1	Manes.11G034000.1	0	0.0366895	0.31247
201- 27:	Manes.04G134000.1	Manes.11G033900.1	0	0.0900022	0.403137
201- 28:	Manes.04G134100.1	Manes.11G033800.1	1e-99	0.0406879	0.257032
201- 29:	Manes.04G134200.1	Manes.11G033700.1	0	0.0841974	0.228691
201- 30:	Manes.04G134300.1	Manes.11G033200.1	0	0.0548703	0.272436
201- 31:	Manes.04G134400.1	Manes.11G033100.1	0	0.0710356	0.255869
201- 32:	Manes.04G134800.1	Manes.11G032900.1	0	0.0535249	0.34455
201- 33:	Manes.04G134900.1	Manes.11G032700.1	4e-180	0.132661	0.338273
201- 34:	Manes.04G135000.1	Manes.11G032500.1	2e-68	0.198421	0.529022
201- 35:	Manes.04G135100.1	Manes.11G032100.1	2e-91	0.0354297	0.322819
201- 36:	Manes.04G135300.1	Manes.11G031800.1	0	0.0564382	0.244478
201- 37:	Manes.04G135500.1	Manes.11G031500.1	1e-46	0.238579	0.545487
201- 38:	Manes.04G135700.1	Manes.11G031400.1	0	0.178773	0.310699
201- 39:	Manes.04G135800.1	Manes.11G031300.1	0	0.130553	0.288738
201- 40:	Manes.04G135900.1	Manes.11G031200.1	0	0.0897548	0.475791
201- 41:	Manes.04G136000.1	Manes.11G031000.1	0	0.476072	1.37823
201- 42:	Manes.04G136300.1	Manes.11G030400.1	0	0.0462351	0.378017
201- 43:	Manes.04G136400.1	Manes.11G030300.2	8e-164	0.033806	0.392524
201- 44:	Manes.04G136500.1	Manes.11G029700.1	0	0.110521	0.318518
201- 45:	Manes.04G136800.1	Manes.11G029500.1	3e-72	0.199094	0.131622
201- 46:	Manes.04G137000.1	Manes.11G029300.1	2e-130	0.0213424	0.419829
201- 47:	Manes.04G137100.1	Manes.11G029100.1	1e-35	0.221295	0.344195
201- 48:	Manes.04G137300.1	Manes.11G029000.1	5e-101	0.0210329	0.298352
201- 49:	Manes.04G137600.1	Manes.11G028800.1	0	0.109737	0.33707
201- 50:	Manes.04G137700.1	Manes.11G028700.1	0	0.0415768	0.316697
201- 51:	Manes.04G137800.1	Manes.11G028600.1	1e-122	0.113348	0.447371
201- 52:	Manes.04G137900.2	Manes.11G028400.1	0	0.0344991	0.291829
201- 53:	Manes.04G138000.1	Manes.11G028200.1	0	0.0221757	0.25789
201- 54:	Manes.04G138100.1	Manes.11G028100.1	0	0.0602917	0.457766
201- 55:	Manes.04G138500.1	Manes.11G028000.1	5e-171	0.112244	0.542245
201- 56:	Manes.04G138700.1	Manes.11G027900.2	0	0.0491384	0.335412
201- 57:	Manes.04G138700.2	Manes.11G027900.1	0	0.0491384	0.335412
201- 58:	Manes.04G138800.1	Manes.11G027800.1	7e-18	0.441396	0.150398
201- 59:	Manes.04G138900.1	Manes.11G027700.1	3e-73	0.171835	0.496883
201- 60:	Manes.04G139000.1	Manes.11G027300.1	2e-155	0.0806968	0.291432
201- 61:	Manes.04G139200.1	Manes.11G026900.1	0	0.042037	0.228812
201- 62:	Manes.04G139300.1	Manes.11G026800.1	0	0.0920936	0.445583
201- 63:	Manes.04G139400.1	Manes.11G026700.1	0	0.0189448	0.2417
201- 64:	Manes.04G139600.1	Manes.11G026500.1	0	0.0638713	0.269627
201- 65:	Manes.04G139700.1	Manes.11G026400.1	0	0.082378	0.359088
201- 66:	Manes.04G139800.1	Manes.11G026300.1	0	0.0958118	0.28989
201- 67:	Manes.04G139900.1	Manes.11G026200.1	3e-142	0.111107	0.417894
201- 68:	Manes.04G140100.1	Manes.11G026000.1	2e-155	0.0466756	0.31222
201- 69:	Manes.04G140200.1	Manes.11G025900.1	2e-73	0.053937	0.665477
201- 70:	Manes.04G140300.1	Manes.11G025600.1	0	0.120633	0.346732
201- 71:	Manes.04G140400.1	Manes.11G025500.1	0	0.0661462	0.248579
201- 72:	Manes.04G140500.1	Manes.11G025400.1	0	0.108582	0.347978
201- 73:	Manes.04G140600.1	Manes.11G025300.1	2e-174	0.0862368	0.34508
201- 74:	Manes.04G140700.1	Manes.11G024800.1	4e-87	0.0782126	0.399558
201- 75:	Manes.04G140800.1	Manes.11G024700.1	0	0.0707721	0.20774
201- 76:	Manes.04G140900.1	Manes.11G024600.1	0	0.0988088	0.281133
201- 77:	Manes.04G141000.1	Manes.11G024300.1	2e-68	0.142312	0.434782
201- 78:	Manes.04G141100.1	Manes.11G024200.2	1e-126	0.0145813	0.339563
201- 79:	Manes.04G141200.1	Manes.11G024000.1	0	0.0486587	0.337799
201- 80:	Manes.04G141300.1	Manes.11G023900.1	0	0.0649736	0.300243
201- 81:	Manes.04G141400.1	Manes.11G023800.1	2e-67	0.0589501	0.219119
201- 82:	Manes.04G141500.1	Manes.11G023700.1	0	0.00636721	0.361785
201- 83:	Manes.04G141800.1	Manes.11G023600.1	0	0.0755013	0.262941
201- 84:	Manes.04G142000.1	Manes.11G023400.1	0	0.247481	0.537916
201- 85:	Manes.04G142100.1	Manes.11G023300.1	0	0.0578588	0.393735
201- 86:	Manes.04G142200.1	Manes.11G023100.1	5e-174	0.170604	0.291634
201- 87:	Manes.04G142300.1	Manes.11G023000.1	3e-61	0.0968342	0.215205
201- 88:	Manes.04G142400.1	Manes.11G022900.1	0	0.155392	0.487718
201- 89:	Manes.04G142600.1	Manes.11G022300.1	3e-157	0.0770481	0.300648
201- 90:	Manes.04G142700.1	Manes.11G022200.1	0	0.117992	0.321192
201- 91:	Manes.04G142900.1	Manes.11G022100.1	0	0.0503591	0.281439
201- 92:	Manes.04G143000.1	Manes.11G022000.1	0	0.0479532	0.367059
201- 93:	Manes.04G143100.1	Manes.11G021900.1	0	0.0904397	0.256862
201- 94:	Manes.04G143200.1	Manes.11G021800.1	0	0.0789567	0.297369
201- 95:	Manes.04G143400.1	Manes.11G021600.1	1e-84	0.142037	0.305544
201- 96:	Manes.04G143700.1	Manes.11G021500.1	0	0.105476	0.262815
201- 97:	Manes.04G144200.1	Manes.11G020700.1	0	0.0736311	0.387999
201- 98:	Manes.04G144400.1	Manes.11G020400.1	5e-117	0.113713	0.403551
201- 99:	Manes.04G144500.1	Manes.11G020300.1	0	0.0796624	0.394596
201-100:	Manes.04G144700.1	Manes.11G020200.1	0	0.0913083	0.31851
201-101:	Manes.04G144900.1	Manes.11G020100.1	5e-135	0.0488609	0.30666
201-102:	Manes.04G145200.1	Manes.11G019900.1	0	0.0830099	0.370115
201-103:	Manes.04G145300.1	Manes.11G019700.1	2e-39	0.183458	0.434329
201-104:	Manes.04G145400.1	Manes.11G019600.1	2e-121	0.0339966	0.317035
201-105:	Manes.04G145500.1	Manes.11G019500.1	0	0.0570419	0.355308
201-106:	Manes.04G145600.1	Manes.11G019300.1	0	0.084725	0.407534
201-107:	Manes.04G145700.1	Manes.11G019200.1	0	0.064306	0.496137
201-108:	Manes.04G145800.1	Manes.11G019100.1	0	0.0509608	0.292704
201-109:	Manes.04G146000.1	Manes.11G019000.1	2e-84	0.00362429	0.584721
201-110:	Manes.04G146100.1	Manes.11G018900.1	0	0.162868	0.361134
201-111:	Manes.04G146200.1	Manes.11G018600.1	0	0.11227	0.270669
201-112:	Manes.04G146300.1	Manes.11G017800.1	3e-177	0.0600511	0.222813
201-113:	Manes.04G146400.1	Manes.11G017400.1	4e-99	0.0618716	0.356364
201-114:	Manes.04G147300.1	Manes.11G017200.1	5e-131	0.0700626	0.324703
201-115:	Manes.04G147400.1	Manes.11G017100.1	5e-88	0.0104866	0.320236
201-116:	Manes.04G147600.1	Manes.11G017000.1	0	0.0493548	0.352401
201-117:	Manes.04G147700.1	Manes.11G016900.1	0	0.0284276	0.415085
201-118:	Manes.04G147800.1	Manes.11G016800.1	0	0.172377	0.365675
201-119:	Manes.04G147900.1	Manes.11G016700.1	1e-103	0.185727	0.382054
201-120:	Manes.04G148000.1	Manes.11G016600.1	0	0.0135397	0.317896
201-121:	Manes.04G148200.1	Manes.11G016300.1	0	0.172181	0.276479
201-122:	Manes.04G148400.1	Manes.11G015900.1	2e-161	0.0139701	0.389045
201-123:	Manes.04G148600.1	Manes.11G015500.1	0	0.0957395	0.279323
201-124:	Manes.04G148700.1	Manes.11G015400.1	0	0.0560123	0.429902
201-125:	Manes.04G148800.1	Manes.11G015300.1	5e-65	0.0798572	0.301688
201-126:	Manes.04G148900.1	Manes.11G015200.1	3e-104	0.142096	0.505957
201-127:	Manes.04G149100.1	Manes.11G015000.1	1e-59	0.0857055	0.421393
201-128:	Manes.04G149200.1	Manes.11G014900.1	1e-64	0.113123	0.497052
201-129:	Manes.04G149300.1	Manes.11G014400.1	0	0.036906	0.520135
201-130:	Manes.04G149500.1	Manes.11G014300.1	0	0.074751	0.341316
201-131:	Manes.04G149600.1	Manes.11G013800.1	4e-126	0.419161	1.39472
201-132:	Manes.04G150100.1	Manes.11G013700.1	0	0.0769881	0.295401
201-133:	Manes.04G150200.1	Manes.11G013600.1	0	0.0394963	0.39193
201-134:	Manes.04G150300.1	Manes.11G013400.1	2e-83	0.133338	0.290513
201-135:	Manes.04G150500.1	Manes.11G013100.1	0	0.0690747	0.335846
201-136:	Manes.04G150600.1	Manes.11G013000.1	9e-72	0.123485	0.22387
201-137:	Manes.04G150700.1	Manes.11G012900.1	0	0.100245	0.334344
201-138:	Manes.04G150800.1	Manes.11G012800.1	2e-60	0.23188	0.372634
201-139:	Manes.04G150900.1	Manes.11G012700.1	0	0.0316408	0.269197
201-140:	Manes.04G151000.1	Manes.11G012500.1	0	0.0816331	0.474204
201-141:	Manes.04G151200.1	Manes.11G012400.1	9e-27	0.186542	0.519275
201-142:	Manes.04G151300.1	Manes.11G012300.1	4e-159	0.0568948	0.341108
201-143:	Manes.04G151500.1	Manes.11G011900.1	9e-159	0.0776698	0.390024
201-144:	Manes.04G152000.1	Manes.11G011400.1	0	0.001013	0.33286
201-145:	Manes.04G152100.1	Manes.11G011300.1	0	0.0582048	0.261961
201-146:	Manes.04G152200.1	Manes.11G010900.1	0	0.129095	0.774132
201-147:	Manes.04G152300.1	Manes.11G010800.1	0	0.0249731	0.287629
201-148:	Manes.04G152500.1	Manes.11G010700.1	3e-22	0.152034	0.232616
201-149:	Manes.04G152900.1	Manes.11G010300.1	0	0.0911335	0.382914
201-150:	Manes.04G153100.1	Manes.11G010100.1	5e-52	1.03433	0.23759
201-151:	Manes.04G153600.1	Manes.11G010000.1	0	0.0325624	0.286703
201-152:	Manes.04G153700.2	Manes.11G009900.5	0	0.106564	0.22881
201-153:	Manes.04G154400.1	Manes.11G009600.1	2e-141	0.0102865	0.326047
201-154:	Manes.04G154500.1	Manes.11G009500.1	0	0.0479527	0.310638
201-155:	Manes.04G154600.1	Manes.11G009300.1	0	0.0573759	0.446915
201-156:	Manes.04G155200.1	Manes.11G008900.1	9e-86	0.230941	0.324445
201-157:	Manes.04G155300.1	Manes.11G008800.1	3e-158	0.069783	0.342191
201-158:	Manes.04G155400.1	Manes.11G008700.1	4e-86	0.096198	0.270285
201-159:	Manes.04G155500.1	Manes.11G008600.1	0	0.08605	0.334414
201-160:	Manes.04G155700.1	Manes.11G008500.1	0	0.0527977	0.383217
201-161:	Manes.04G156200.1	Manes.11G007800.1	2e-140	0.0783686	0.47192
201-162:	Manes.04G156300.1	Manes.11G007700.1	3e-73	0.355	0.325816
201-163:	Manes.04G157100.1	Manes.11G007200.1	4e-93	0.0265148	0.251511
201-164:	Manes.04G157200.1	Manes.11G007100.1	0	0.0488479	0.259183
201-165:	Manes.04G157400.1	Manes.11G007000.1	5e-66	0.101477	0.389236
201-166:	Manes.04G157800.1	Manes.11G006900.2	6e-116	0.0388018	0.309785
201-167:	Manes.04G157900.1	Manes.11G006800.1	1e-15	0.0829175	0.357566
201-168:	Manes.04G158000.1	Manes.11G006700.1	0	0.335665	0.868916
201-169:	Manes.04G158200.1	Manes.11G006200.1	0	0.0610693	0.324527
201-170:	Manes.04G158300.1	Manes.11G005900.1	0	0.304413	0.738489
201-171:	Manes.04G158400.1	Manes.11G005800.1	0	0.0535652	0.428201
201-172:	Manes.04G158700.1	Manes.11G005600.1	7e-88	0.112909	0.411566
201-173:	Manes.04G159100.1	Manes.11G005500.1	0	0.0771419	0.322868
201-174:	Manes.04G159500.1	Manes.11G005300.1	0	0.110517	0.35263
201-175:	Manes.04G159800.1	Manes.11G004900.1	2e-111	0.131679	0.307083
201-176:	Manes.04G159900.1	Manes.11G004800.1	0	0.0507847	0.225531
201-177:	Manes.04G160100.1	Manes.11G004700.1	0	0.0422604	0.255789
Manes.04G144400.1-Manes.11G020400.1
## Alignment 201: score=8515.0 e_value=0 N=178 Chromosome04&Chromosome11 minus
201- 0:	Manes.04G128300.2	Manes.11G039000.3	2e-113	0.487142	0.604994
201- 1:	Manes.04G128600.1	Manes.11G038700.1	0	0.17031	0.75672
201- 2:	Manes.04G129300.1	Manes.11G038400.1	3e-59	0.0548398	0.327376
201- 3:	Manes.04G129800.2	Manes.11G038000.1	0	0.0558629	0.365765
201- 4:	Manes.04G130100.1	Manes.11G037800.1	0	0.0777777	0.445604
201- 5:	Manes.04G130600.1	Manes.11G037300.1	1e-53	0.380759	0.797051
201- 6:	Manes.04G130700.1	Manes.11G037200.1	0	0.148567	0.573143
201- 7:	Manes.04G130900.1	Manes.11G037100.1	4e-66	0.177545	0.391279
201- 8:	Manes.04G131000.1	Manes.11G037000.1	2e-166	0.0843148	0.297025
201- 9:	Manes.04G131100.5	Manes.11G036900.3	3e-168	0.0571091	0.257682
201- 10:	Manes.04G131300.1	Manes.11G036800.1	0	0.0781836	0.257244
201- 11:	Manes.04G131400.1	Manes.11G036700.1	0	0.102182	0.389353
201- 12:	Manes.04G131700.1	Manes.11G036200.1	0	0.0851213	0.294495
201- 13:	Manes.04G131800.1	Manes.11G036000.1	6e-16	0.487101	0.52369
201- 14:	Manes.04G131900.1	Manes.11G035600.1	2e-102	0.120855	0.864991
201- 15:	Manes.04G132000.1	Manes.11G035400.2	4e-146	0.339252	0.45237
201- 16:	Manes.04G132300.1	Manes.11G035300.1	2e-89	0.131546	0.31743
201- 17:	Manes.04G132400.1	Manes.11G035100.1	5e-127	0.0954901	0.375716
201- 18:	Manes.04G132600.1	Manes.11G035000.1	0	0.0544629	0.341576
201- 19:	Manes.04G132800.1	Manes.11G034900.1	0	0.0728054	0.430379
201- 20:	Manes.04G132900.1	Manes.11G034800.1	1e-54	0.345425	0.368154
201- 21:	Manes.04G133000.1	Manes.11G034700.1	1e-114	0.0679389	0.467162
201- 22:	Manes.04G133100.1	Manes.11G034600.1	0	0.0149755	0.257161
201- 23:	Manes.04G133200.1	Manes.11G034500.1	5e-123	0.0410749	0.402351
201- 24:	Manes.04G133400.2	Manes.11G034400.1	0	0.0624406	0.315679
201- 25:	Manes.04G133700.1	Manes.11G034100.1	0	0.117936	0.601452
201- 26:	Manes.04G133900.1	Manes.11G034000.1	0	0.0366895	0.31247
201- 27:	Manes.04G134000.1	Manes.11G033900.1	0	0.0900022	0.403137
201- 28:	Manes.04G134100.1	Manes.11G033800.1	1e-99	0.0406879	0.257032
201- 29:	Manes.04G134200.1	Manes.11G033700.1	0	0.0841974	0.228691
201- 30:	Manes.04G134300.1	Manes.11G033200.1	0	0.0548703	0.272436
201- 31:	Manes.04G134400.1	Manes.11G033100.1	0	0.0710356	0.255869
201- 32:	Manes.04G134800.1	Manes.11G032900.1	0	0.0535249	0.34455
201- 33:	Manes.04G134900.1	Manes.11G032700.1	4e-180	0.132661	0.338273
201- 34:	Manes.04G135000.1	Manes.11G032500.1	2e-68	0.198421	0.529022
201- 35:	Manes.04G135100.1	Manes.11G032100.1	2e-91	0.0354297	0.322819
201- 36:	Manes.04G135300.1	Manes.11G031800.1	0	0.0564382	0.244478
201- 37:	Manes.04G135500.1	Manes.11G031500.1	1e-46	0.238579	0.545487
201- 38:	Manes.04G135700.1	Manes.11G031400.1	0	0.178773	0.310699
201- 39:	Manes.04G135800.1	Manes.11G031300.1	0	0.130553	0.288738
201- 40:	Manes.04G135900.1	Manes.11G031200.1	0	0.0897548	0.475791
201- 41:	Manes.04G136000.1	Manes.11G031000.1	0	0.476072	1.37823
201- 42:	Manes.04G136300.1	Manes.11G030400.1	0	0.0462351	0.378017
201- 43:	Manes.04G136400.1	Manes.11G030300.2	8e-164	0.033806	0.392524
201- 44:	Manes.04G136500.1	Manes.11G029700.1	0	0.110521	0.318518
201- 45:	Manes.04G136800.1	Manes.11G029500.1	3e-72	0.199094	0.131622
201- 46:	Manes.04G137000.1	Manes.11G029300.1	2e-130	0.0213424	0.419829
201- 47:	Manes.04G137100.1	Manes.11G029100.1	1e-35	0.221295	0.344195
201- 48:	Manes.04G137300.1	Manes.11G029000.1	5e-101	0.0210329	0.298352
201- 49:	Manes.04G137600.1	Manes.11G028800.1	0	0.109737	0.33707
201- 50:	Manes.04G137700.1	Manes.11G028700.1	0	0.0415768	0.316697
201- 51:	Manes.04G137800.1	Manes.11G028600.1	1e-122	0.113348	0.447371
201- 52:	Manes.04G137900.2	Manes.11G028400.1	0	0.0344991	0.291829
201- 53:	Manes.04G138000.1	Manes.11G028200.1	0	0.0221757	0.25789
201- 54:	Manes.04G138100.1	Manes.11G028100.1	0	0.0602917	0.457766
201- 55:	Manes.04G138500.1	Manes.11G028000.1	5e-171	0.112244	0.542245
201- 56:	Manes.04G138700.1	Manes.11G027900.2	0	0.0491384	0.335412
201- 57:	Manes.04G138700.2	Manes.11G027900.1	0	0.0491384	0.335412
201- 58:	Manes.04G138800.1	Manes.11G027800.1	7e-18	0.441396	0.150398
201- 59:	Manes.04G138900.1	Manes.11G027700.1	3e-73	0.171835	0.496883
201- 60:	Manes.04G139000.1	Manes.11G027300.1	2e-155	0.0806968	0.291432
201- 61:	Manes.04G139200.1	Manes.11G026900.1	0	0.042037	0.228812
201- 62:	Manes.04G139300.1	Manes.11G026800.1	0	0.0920936	0.445583
201- 63:	Manes.04G139400.1	Manes.11G026700.1	0	0.0189448	0.2417
201- 64:	Manes.04G139600.1	Manes.11G026500.1	0	0.0638713	0.269627
201- 65:	Manes.04G139700.1	Manes.11G026400.1	0	0.082378	0.359088
201- 66:	Manes.04G139800.1	Manes.11G026300.1	0	0.0958118	0.28989
201- 67:	Manes.04G139900.1	Manes.11G026200.1	3e-142	0.111107	0.417894
201- 68:	Manes.04G140100.1	Manes.11G026000.1	2e-155	0.0466756	0.31222
201- 69:	Manes.04G140200.1	Manes.11G025900.1	2e-73	0.053937	0.665477
201- 70:	Manes.04G140300.1	Manes.11G025600.1	0	0.120633	0.346732
201- 71:	Manes.04G140400.1	Manes.11G025500.1	0	0.0661462	0.248579
201- 72:	Manes.04G140500.1	Manes.11G025400.1	0	0.108582	0.347978
201- 73:	Manes.04G140600.1	Manes.11G025300.1	2e-174	0.0862368	0.34508
201- 74:	Manes.04G140700.1	Manes.11G024800.1	4e-87	0.0782126	0.399558
201- 75:	Manes.04G140800.1	Manes.11G024700.1	0	0.0707721	0.20774
201- 76:	Manes.04G140900.1	Manes.11G024600.1	0	0.0988088	0.281133
201- 77:	Manes.04G141000.1	Manes.11G024300.1	2e-68	0.142312	0.434782
201- 78:	Manes.04G141100.1	Manes.11G024200.2	1e-126	0.0145813	0.339563
201- 79:	Manes.04G141200.1	Manes.11G024000.1	0	0.0486587	0.337799
201- 80:	Manes.04G141300.1	Manes.11G023900.1	0	0.0649736	0.300243
201- 81:	Manes.04G141400.1	Manes.11G023800.1	2e-67	0.0589501	0.219119
201- 82:	Manes.04G141500.1	Manes.11G023700.1	0	0.00636721	0.361785
201- 83:	Manes.04G141800.1	Manes.11G023600.1	0	0.0755013	0.262941
201- 84:	Manes.04G142000.1	Manes.11G023400.1	0	0.247481	0.537916
201- 85:	Manes.04G142100.1	Manes.11G023300.1	0	0.0578588	0.393735
201- 86:	Manes.04G142200.1	Manes.11G023100.1	5e-174	0.170604	0.291634
201- 87:	Manes.04G142300.1	Manes.11G023000.1	3e-61	0.0968342	0.215205
201- 88:	Manes.04G142400.1	Manes.11G022900.1	0	0.155392	0.487718
201- 89:	Manes.04G142600.1	Manes.11G022300.1	3e-157	0.0770481	0.300648
201- 90:	Manes.04G142700.1	Manes.11G022200.1	0	0.117992	0.321192
201- 91:	Manes.04G142900.1	Manes.11G022100.1	0	0.0503591	0.281439
201- 92:	Manes.04G143000.1	Manes.11G022000.1	0	0.0479532	0.367059
201- 93:	Manes.04G143100.1	Manes.11G021900.1	0	0.0904397	0.256862
201- 94:	Manes.04G143200.1	Manes.11G021800.1	0	0.0789567	0.297369
201- 95:	Manes.04G143400.1	Manes.11G021600.1	1e-84	0.142037	0.305544
201- 96:	Manes.04G143700.1	Manes.11G021500.1	0	0.105476	0.262815
201- 97:	Manes.04G144200.1	Manes.11G020700.1	0	0.0736311	0.387999
201- 98:	Manes.04G144400.1	Manes.11G020400.1	5e-117	0.113713	0.403551
201- 99:	Manes.04G144500.1	Manes.11G020300.1	0	0.0796624	0.394596
201-100:	Manes.04G144700.1	Manes.11G020200.1	0	0.0913083	0.31851
201-101:	Manes.04G144900.1	Manes.11G020100.1	5e-135	0.0488609	0.30666
201-102:	Manes.04G145200.1	Manes.11G019900.1	0	0.0830099	0.370115
201-103:	Manes.04G145300.1	Manes.11G019700.1	2e-39	0.183458	0.434329
201-104:	Manes.04G145400.1	Manes.11G019600.1	2e-121	0.0339966	0.317035
201-105:	Manes.04G145500.1	Manes.11G019500.1	0	0.0570419	0.355308
201-106:	Manes.04G145600.1	Manes.11G019300.1	0	0.084725	0.407534
201-107:	Manes.04G145700.1	Manes.11G019200.1	0	0.064306	0.496137
201-108:	Manes.04G145800.1	Manes.11G019100.1	0	0.0509608	0.292704
201-109:	Manes.04G146000.1	Manes.11G019000.1	2e-84	0.00362429	0.584721
201-110:	Manes.04G146100.1	Manes.11G018900.1	0	0.162868	0.361134
201-111:	Manes.04G146200.1	Manes.11G018600.1	0	0.11227	0.270669
201-112:	Manes.04G146300.1	Manes.11G017800.1	3e-177	0.0600511	0.222813
201-113:	Manes.04G146400.1	Manes.11G017400.1	4e-99	0.0618716	0.356364
201-114:	Manes.04G147300.1	Manes.11G017200.1	5e-131	0.0700626	0.324703
201-115:	Manes.04G147400.1	Manes.11G017100.1	5e-88	0.0104866	0.320236
201-116:	Manes.04G147600.1	Manes.11G017000.1	0	0.0493548	0.352401
201-117:	Manes.04G147700.1	Manes.11G016900.1	0	0.0284276	0.415085
201-118:	Manes.04G147800.1	Manes.11G016800.1	0	0.172377	0.365675
201-119:	Manes.04G147900.1	Manes.11G016700.1	1e-103	0.185727	0.382054
201-120:	Manes.04G148000.1	Manes.11G016600.1	0	0.0135397	0.317896
201-121:	Manes.04G148200.1	Manes.11G016300.1	0	0.172181	0.276479
201-122:	Manes.04G148400.1	Manes.11G015900.1	2e-161	0.0139701	0.389045
201-123:	Manes.04G148600.1	Manes.11G015500.1	0	0.0957395	0.279323
201-124:	Manes.04G148700.1	Manes.11G015400.1	0	0.0560123	0.429902
201-125:	Manes.04G148800.1	Manes.11G015300.1	5e-65	0.0798572	0.301688
201-126:	Manes.04G148900.1	Manes.11G015200.1	3e-104	0.142096	0.505957
201-127:	Manes.04G149100.1	Manes.11G015000.1	1e-59	0.0857055	0.421393
201-128:	Manes.04G149200.1	Manes.11G014900.1	1e-64	0.113123	0.497052
201-129:	Manes.04G149300.1	Manes.11G014400.1	0	0.036906	0.520135
201-130:	Manes.04G149500.1	Manes.11G014300.1	0	0.074751	0.341316
201-131:	Manes.04G149600.1	Manes.11G013800.1	4e-126	0.419161	1.39472
201-132:	Manes.04G150100.1	Manes.11G013700.1	0	0.0769881	0.295401
201-133:	Manes.04G150200.1	Manes.11G013600.1	0	0.0394963	0.39193
201-134:	Manes.04G150300.1	Manes.11G013400.1	2e-83	0.133338	0.290513
201-135:	Manes.04G150500.1	Manes.11G013100.1	0	0.0690747	0.335846
201-136:	Manes.04G150600.1	Manes.11G013000.1	9e-72	0.123485	0.22387
201-137:	Manes.04G150700.1	Manes.11G012900.1	0	0.100245	0.334344
201-138:	Manes.04G150800.1	Manes.11G012800.1	2e-60	0.23188	0.372634
201-139:	Manes.04G150900.1	Manes.11G012700.1	0	0.0316408	0.269197
201-140:	Manes.04G151000.1	Manes.11G012500.1	0	0.0816331	0.474204
201-141:	Manes.04G151200.1	Manes.11G012400.1	9e-27	0.186542	0.519275
201-142:	Manes.04G151300.1	Manes.11G012300.1	4e-159	0.0568948	0.341108
201-143:	Manes.04G151500.1	Manes.11G011900.1	9e-159	0.0776698	0.390024
201-144:	Manes.04G152000.1	Manes.11G011400.1	0	0.001013	0.33286
201-145:	Manes.04G152100.1	Manes.11G011300.1	0	0.0582048	0.261961
201-146:	Manes.04G152200.1	Manes.11G010900.1	0	0.129095	0.774132
201-147:	Manes.04G152300.1	Manes.11G010800.1	0	0.0249731	0.287629
201-148:	Manes.04G152500.1	Manes.11G010700.1	3e-22	0.152034	0.232616
201-149:	Manes.04G152900.1	Manes.11G010300.1	0	0.0911335	0.382914
201-150:	Manes.04G153100.1	Manes.11G010100.1	5e-52	1.03433	0.23759
201-151:	Manes.04G153600.1	Manes.11G010000.1	0	0.0325624	0.286703
201-152:	Manes.04G153700.2	Manes.11G009900.5	0	0.106564	0.22881
201-153:	Manes.04G154400.1	Manes.11G009600.1	2e-141	0.0102865	0.326047
201-154:	Manes.04G154500.1	Manes.11G009500.1	0	0.0479527	0.310638
201-155:	Manes.04G154600.1	Manes.11G009300.1	0	0.0573759	0.446915
201-156:	Manes.04G155200.1	Manes.11G008900.1	9e-86	0.230941	0.324445
201-157:	Manes.04G155300.1	Manes.11G008800.1	3e-158	0.069783	0.342191
201-158:	Manes.04G155400.1	Manes.11G008700.1	4e-86	0.096198	0.270285
201-159:	Manes.04G155500.1	Manes.11G008600.1	0	0.08605	0.334414
201-160:	Manes.04G155700.1	Manes.11G008500.1	0	0.0527977	0.383217
201-161:	Manes.04G156200.1	Manes.11G007800.1	2e-140	0.0783686	0.47192
201-162:	Manes.04G156300.1	Manes.11G007700.1	3e-73	0.355	0.325816
201-163:	Manes.04G157100.1	Manes.11G007200.1	4e-93	0.0265148	0.251511
201-164:	Manes.04G157200.1	Manes.11G007100.1	0	0.0488479	0.259183
201-165:	Manes.04G157400.1	Manes.11G007000.1	5e-66	0.101477	0.389236
201-166:	Manes.04G157800.1	Manes.11G006900.2	6e-116	0.0388018	0.309785
201-167:	Manes.04G157900.1	Manes.11G006800.1	1e-15	0.0829175	0.357566
201-168:	Manes.04G158000.1	Manes.11G006700.1	0	0.335665	0.868916
201-169:	Manes.04G158200.1	Manes.11G006200.1	0	0.0610693	0.324527
201-170:	Manes.04G158300.1	Manes.11G005900.1	0	0.304413	0.738489
201-171:	Manes.04G158400.1	Manes.11G005800.1	0	0.0535652	0.428201
201-172:	Manes.04G158700.1	Manes.11G005600.1	7e-88	0.112909	0.411566
201-173:	Manes.04G159100.1	Manes.11G005500.1	0	0.0771419	0.322868
201-174:	Manes.04G159500.1	Manes.11G005300.1	0	0.110517	0.35263
201-175:	Manes.04G159800.1	Manes.11G004900.1	2e-111	0.131679	0.307083
201-176:	Manes.04G159900.1	Manes.11G004800.1	0	0.0507847	0.225531
201-177:	Manes.04G160100.1	Manes.11G004700.1	0	0.0422604	0.255789
Manes.03G052800.1-Manes.11G020600.1
## Alignment 141: score=541.0 e_value=3.2e-30 N=13 Chromosome03&Chromosome11 minus
141- 0:	Manes.03G046900.1	Manes.11G028300.1	2e-120	0.162126	1.79713
141- 1:	Manes.03G047200.1	Manes.11G028100.1	7e-119	0.274488	1.53493
141- 2:	Manes.03G048200.1	Manes.11G026200.1	3e-75	0.402644	1.21922
141- 3:	Manes.03G048400.1	Manes.11G026000.1	7e-39	0.726195	1.5649
141- 4:	Manes.03G049100.1	Manes.11G025600.1	4e-177	0.324735	1.09824
141- 5:	Manes.03G049200.1	Manes.11G025400.1	0	0.341413	1.87207
141- 6:	Manes.03G049700.1	Manes.11G024500.1	0	0.339403	1.86019
141- 7:	Manes.03G050800.1	Manes.11G023300.1	0	0.307129	1.18728
141- 8:	Manes.03G050900.1	Manes.11G022800.1	5e-167	0.351649	0.826262
141- 9:	Manes.03G051800.1	Manes.11G022600.2	3e-131	0.213107	0.817337
141- 10:	Manes.03G052000.1	Manes.11G022400.1	1e-131	0.0525876	1.74932
141- 11:	Manes.03G052400.1	Manes.11G021800.1	1e-92	0.416152	1.2875
141- 12:	Manes.03G052800.1	Manes.11G020600.1	2e-75	0.579816	1.36462
Manes.03G052800.1-Manes.11G020600.1
## Alignment 141: score=541.0 e_value=3.2e-30 N=13 Chromosome03&Chromosome11 minus
141- 0:	Manes.03G046900.1	Manes.11G028300.1	2e-120	0.162126	1.79713
141- 1:	Manes.03G047200.1	Manes.11G028100.1	7e-119	0.274488	1.53493
141- 2:	Manes.03G048200.1	Manes.11G026200.1	3e-75	0.402644	1.21922
141- 3:	Manes.03G048400.1	Manes.11G026000.1	7e-39	0.726195	1.5649
141- 4:	Manes.03G049100.1	Manes.11G025600.1	4e-177	0.324735	1.09824
141- 5:	Manes.03G049200.1	Manes.11G025400.1	0	0.341413	1.87207
141- 6:	Manes.03G049700.1	Manes.11G024500.1	0	0.339403	1.86019
141- 7:	Manes.03G050800.1	Manes.11G023300.1	0	0.307129	1.18728
141- 8:	Manes.03G050900.1	Manes.11G022800.1	5e-167	0.351649	0.826262
141- 9:	Manes.03G051800.1	Manes.11G022600.2	3e-131	0.213107	0.817337
141- 10:	Manes.03G052000.1	Manes.11G022400.1	1e-131	0.0525876	1.74932
141- 11:	Manes.03G052400.1	Manes.11G021800.1	1e-92	0.416152	1.2875
141- 12:	Manes.03G052800.1	Manes.11G020600.1	2e-75	0.579816	1.36462
Manes.03G052800.1-Manes.11G020600.1
## Alignment 141: score=541.0 e_value=3.2e-30 N=13 Chromosome03&Chromosome11 minus
141- 0:	Manes.03G046900.1	Manes.11G028300.1	2e-120	0.162126	1.79713
141- 1:	Manes.03G047200.1	Manes.11G028100.1	7e-119	0.274488	1.53493
141- 2:	Manes.03G048200.1	Manes.11G026200.1	3e-75	0.402644	1.21922
141- 3:	Manes.03G048400.1	Manes.11G026000.1	7e-39	0.726195	1.5649
141- 4:	Manes.03G049100.1	Manes.11G025600.1	4e-177	0.324735	1.09824
141- 5:	Manes.03G049200.1	Manes.11G025400.1	0	0.341413	1.87207
141- 6:	Manes.03G049700.1	Manes.11G024500.1	0	0.339403	1.86019
141- 7:	Manes.03G050800.1	Manes.11G023300.1	0	0.307129	1.18728
141- 8:	Manes.03G050900.1	Manes.11G022800.1	5e-167	0.351649	0.826262
141- 9:	Manes.03G051800.1	Manes.11G022600.2	3e-131	0.213107	0.817337
141- 10:	Manes.03G052000.1	Manes.11G022400.1	1e-131	0.0525876	1.74932
141- 11:	Manes.03G052400.1	Manes.11G021800.1	1e-92	0.416152	1.2875
141- 12:	Manes.03G052800.1	Manes.11G020600.1	2e-75	0.579816	1.36462
Manes.04G140800.1-Manes.11G024700.1
## Alignment 201: score=8515.0 e_value=0 N=178 Chromosome04&Chromosome11 minus
201- 0:	Manes.04G128300.2	Manes.11G039000.3	2e-113	0.487142	0.604994
201- 1:	Manes.04G128600.1	Manes.11G038700.1	0	0.17031	0.75672
201- 2:	Manes.04G129300.1	Manes.11G038400.1	3e-59	0.0548398	0.327376
201- 3:	Manes.04G129800.2	Manes.11G038000.1	0	0.0558629	0.365765
201- 4:	Manes.04G130100.1	Manes.11G037800.1	0	0.0777777	0.445604
201- 5:	Manes.04G130600.1	Manes.11G037300.1	1e-53	0.380759	0.797051
201- 6:	Manes.04G130700.1	Manes.11G037200.1	0	0.148567	0.573143
201- 7:	Manes.04G130900.1	Manes.11G037100.1	4e-66	0.177545	0.391279
201- 8:	Manes.04G131000.1	Manes.11G037000.1	2e-166	0.0843148	0.297025
201- 9:	Manes.04G131100.5	Manes.11G036900.3	3e-168	0.0571091	0.257682
201- 10:	Manes.04G131300.1	Manes.11G036800.1	0	0.0781836	0.257244
201- 11:	Manes.04G131400.1	Manes.11G036700.1	0	0.102182	0.389353
201- 12:	Manes.04G131700.1	Manes.11G036200.1	0	0.0851213	0.294495
201- 13:	Manes.04G131800.1	Manes.11G036000.1	6e-16	0.487101	0.52369
201- 14:	Manes.04G131900.1	Manes.11G035600.1	2e-102	0.120855	0.864991
201- 15:	Manes.04G132000.1	Manes.11G035400.2	4e-146	0.339252	0.45237
201- 16:	Manes.04G132300.1	Manes.11G035300.1	2e-89	0.131546	0.31743
201- 17:	Manes.04G132400.1	Manes.11G035100.1	5e-127	0.0954901	0.375716
201- 18:	Manes.04G132600.1	Manes.11G035000.1	0	0.0544629	0.341576
201- 19:	Manes.04G132800.1	Manes.11G034900.1	0	0.0728054	0.430379
201- 20:	Manes.04G132900.1	Manes.11G034800.1	1e-54	0.345425	0.368154
201- 21:	Manes.04G133000.1	Manes.11G034700.1	1e-114	0.0679389	0.467162
201- 22:	Manes.04G133100.1	Manes.11G034600.1	0	0.0149755	0.257161
201- 23:	Manes.04G133200.1	Manes.11G034500.1	5e-123	0.0410749	0.402351
201- 24:	Manes.04G133400.2	Manes.11G034400.1	0	0.0624406	0.315679
201- 25:	Manes.04G133700.1	Manes.11G034100.1	0	0.117936	0.601452
201- 26:	Manes.04G133900.1	Manes.11G034000.1	0	0.0366895	0.31247
201- 27:	Manes.04G134000.1	Manes.11G033900.1	0	0.0900022	0.403137
201- 28:	Manes.04G134100.1	Manes.11G033800.1	1e-99	0.0406879	0.257032
201- 29:	Manes.04G134200.1	Manes.11G033700.1	0	0.0841974	0.228691
201- 30:	Manes.04G134300.1	Manes.11G033200.1	0	0.0548703	0.272436
201- 31:	Manes.04G134400.1	Manes.11G033100.1	0	0.0710356	0.255869
201- 32:	Manes.04G134800.1	Manes.11G032900.1	0	0.0535249	0.34455
201- 33:	Manes.04G134900.1	Manes.11G032700.1	4e-180	0.132661	0.338273
201- 34:	Manes.04G135000.1	Manes.11G032500.1	2e-68	0.198421	0.529022
201- 35:	Manes.04G135100.1	Manes.11G032100.1	2e-91	0.0354297	0.322819
201- 36:	Manes.04G135300.1	Manes.11G031800.1	0	0.0564382	0.244478
201- 37:	Manes.04G135500.1	Manes.11G031500.1	1e-46	0.238579	0.545487
201- 38:	Manes.04G135700.1	Manes.11G031400.1	0	0.178773	0.310699
201- 39:	Manes.04G135800.1	Manes.11G031300.1	0	0.130553	0.288738
201- 40:	Manes.04G135900.1	Manes.11G031200.1	0	0.0897548	0.475791
201- 41:	Manes.04G136000.1	Manes.11G031000.1	0	0.476072	1.37823
201- 42:	Manes.04G136300.1	Manes.11G030400.1	0	0.0462351	0.378017
201- 43:	Manes.04G136400.1	Manes.11G030300.2	8e-164	0.033806	0.392524
201- 44:	Manes.04G136500.1	Manes.11G029700.1	0	0.110521	0.318518
201- 45:	Manes.04G136800.1	Manes.11G029500.1	3e-72	0.199094	0.131622
201- 46:	Manes.04G137000.1	Manes.11G029300.1	2e-130	0.0213424	0.419829
201- 47:	Manes.04G137100.1	Manes.11G029100.1	1e-35	0.221295	0.344195
201- 48:	Manes.04G137300.1	Manes.11G029000.1	5e-101	0.0210329	0.298352
201- 49:	Manes.04G137600.1	Manes.11G028800.1	0	0.109737	0.33707
201- 50:	Manes.04G137700.1	Manes.11G028700.1	0	0.0415768	0.316697
201- 51:	Manes.04G137800.1	Manes.11G028600.1	1e-122	0.113348	0.447371
201- 52:	Manes.04G137900.2	Manes.11G028400.1	0	0.0344991	0.291829
201- 53:	Manes.04G138000.1	Manes.11G028200.1	0	0.0221757	0.25789
201- 54:	Manes.04G138100.1	Manes.11G028100.1	0	0.0602917	0.457766
201- 55:	Manes.04G138500.1	Manes.11G028000.1	5e-171	0.112244	0.542245
201- 56:	Manes.04G138700.1	Manes.11G027900.2	0	0.0491384	0.335412
201- 57:	Manes.04G138700.2	Manes.11G027900.1	0	0.0491384	0.335412
201- 58:	Manes.04G138800.1	Manes.11G027800.1	7e-18	0.441396	0.150398
201- 59:	Manes.04G138900.1	Manes.11G027700.1	3e-73	0.171835	0.496883
201- 60:	Manes.04G139000.1	Manes.11G027300.1	2e-155	0.0806968	0.291432
201- 61:	Manes.04G139200.1	Manes.11G026900.1	0	0.042037	0.228812
201- 62:	Manes.04G139300.1	Manes.11G026800.1	0	0.0920936	0.445583
201- 63:	Manes.04G139400.1	Manes.11G026700.1	0	0.0189448	0.2417
201- 64:	Manes.04G139600.1	Manes.11G026500.1	0	0.0638713	0.269627
201- 65:	Manes.04G139700.1	Manes.11G026400.1	0	0.082378	0.359088
201- 66:	Manes.04G139800.1	Manes.11G026300.1	0	0.0958118	0.28989
201- 67:	Manes.04G139900.1	Manes.11G026200.1	3e-142	0.111107	0.417894
201- 68:	Manes.04G140100.1	Manes.11G026000.1	2e-155	0.0466756	0.31222
201- 69:	Manes.04G140200.1	Manes.11G025900.1	2e-73	0.053937	0.665477
201- 70:	Manes.04G140300.1	Manes.11G025600.1	0	0.120633	0.346732
201- 71:	Manes.04G140400.1	Manes.11G025500.1	0	0.0661462	0.248579
201- 72:	Manes.04G140500.1	Manes.11G025400.1	0	0.108582	0.347978
201- 73:	Manes.04G140600.1	Manes.11G025300.1	2e-174	0.0862368	0.34508
201- 74:	Manes.04G140700.1	Manes.11G024800.1	4e-87	0.0782126	0.399558
201- 75:	Manes.04G140800.1	Manes.11G024700.1	0	0.0707721	0.20774
201- 76:	Manes.04G140900.1	Manes.11G024600.1	0	0.0988088	0.281133
201- 77:	Manes.04G141000.1	Manes.11G024300.1	2e-68	0.142312	0.434782
201- 78:	Manes.04G141100.1	Manes.11G024200.2	1e-126	0.0145813	0.339563
201- 79:	Manes.04G141200.1	Manes.11G024000.1	0	0.0486587	0.337799
201- 80:	Manes.04G141300.1	Manes.11G023900.1	0	0.0649736	0.300243
201- 81:	Manes.04G141400.1	Manes.11G023800.1	2e-67	0.0589501	0.219119
201- 82:	Manes.04G141500.1	Manes.11G023700.1	0	0.00636721	0.361785
201- 83:	Manes.04G141800.1	Manes.11G023600.1	0	0.0755013	0.262941
201- 84:	Manes.04G142000.1	Manes.11G023400.1	0	0.247481	0.537916
201- 85:	Manes.04G142100.1	Manes.11G023300.1	0	0.0578588	0.393735
201- 86:	Manes.04G142200.1	Manes.11G023100.1	5e-174	0.170604	0.291634
201- 87:	Manes.04G142300.1	Manes.11G023000.1	3e-61	0.0968342	0.215205
201- 88:	Manes.04G142400.1	Manes.11G022900.1	0	0.155392	0.487718
201- 89:	Manes.04G142600.1	Manes.11G022300.1	3e-157	0.0770481	0.300648
201- 90:	Manes.04G142700.1	Manes.11G022200.1	0	0.117992	0.321192
201- 91:	Manes.04G142900.1	Manes.11G022100.1	0	0.0503591	0.281439
201- 92:	Manes.04G143000.1	Manes.11G022000.1	0	0.0479532	0.367059
201- 93:	Manes.04G143100.1	Manes.11G021900.1	0	0.0904397	0.256862
201- 94:	Manes.04G143200.1	Manes.11G021800.1	0	0.0789567	0.297369
201- 95:	Manes.04G143400.1	Manes.11G021600.1	1e-84	0.142037	0.305544
201- 96:	Manes.04G143700.1	Manes.11G021500.1	0	0.105476	0.262815
201- 97:	Manes.04G144200.1	Manes.11G020700.1	0	0.0736311	0.387999
201- 98:	Manes.04G144400.1	Manes.11G020400.1	5e-117	0.113713	0.403551
201- 99:	Manes.04G144500.1	Manes.11G020300.1	0	0.0796624	0.394596
201-100:	Manes.04G144700.1	Manes.11G020200.1	0	0.0913083	0.31851
201-101:	Manes.04G144900.1	Manes.11G020100.1	5e-135	0.0488609	0.30666
201-102:	Manes.04G145200.1	Manes.11G019900.1	0	0.0830099	0.370115
201-103:	Manes.04G145300.1	Manes.11G019700.1	2e-39	0.183458	0.434329
201-104:	Manes.04G145400.1	Manes.11G019600.1	2e-121	0.0339966	0.317035
201-105:	Manes.04G145500.1	Manes.11G019500.1	0	0.0570419	0.355308
201-106:	Manes.04G145600.1	Manes.11G019300.1	0	0.084725	0.407534
201-107:	Manes.04G145700.1	Manes.11G019200.1	0	0.064306	0.496137
201-108:	Manes.04G145800.1	Manes.11G019100.1	0	0.0509608	0.292704
201-109:	Manes.04G146000.1	Manes.11G019000.1	2e-84	0.00362429	0.584721
201-110:	Manes.04G146100.1	Manes.11G018900.1	0	0.162868	0.361134
201-111:	Manes.04G146200.1	Manes.11G018600.1	0	0.11227	0.270669
201-112:	Manes.04G146300.1	Manes.11G017800.1	3e-177	0.0600511	0.222813
201-113:	Manes.04G146400.1	Manes.11G017400.1	4e-99	0.0618716	0.356364
201-114:	Manes.04G147300.1	Manes.11G017200.1	5e-131	0.0700626	0.324703
201-115:	Manes.04G147400.1	Manes.11G017100.1	5e-88	0.0104866	0.320236
201-116:	Manes.04G147600.1	Manes.11G017000.1	0	0.0493548	0.352401
201-117:	Manes.04G147700.1	Manes.11G016900.1	0	0.0284276	0.415085
201-118:	Manes.04G147800.1	Manes.11G016800.1	0	0.172377	0.365675
201-119:	Manes.04G147900.1	Manes.11G016700.1	1e-103	0.185727	0.382054
201-120:	Manes.04G148000.1	Manes.11G016600.1	0	0.0135397	0.317896
201-121:	Manes.04G148200.1	Manes.11G016300.1	0	0.172181	0.276479
201-122:	Manes.04G148400.1	Manes.11G015900.1	2e-161	0.0139701	0.389045
201-123:	Manes.04G148600.1	Manes.11G015500.1	0	0.0957395	0.279323
201-124:	Manes.04G148700.1	Manes.11G015400.1	0	0.0560123	0.429902
201-125:	Manes.04G148800.1	Manes.11G015300.1	5e-65	0.0798572	0.301688
201-126:	Manes.04G148900.1	Manes.11G015200.1	3e-104	0.142096	0.505957
201-127:	Manes.04G149100.1	Manes.11G015000.1	1e-59	0.0857055	0.421393
201-128:	Manes.04G149200.1	Manes.11G014900.1	1e-64	0.113123	0.497052
201-129:	Manes.04G149300.1	Manes.11G014400.1	0	0.036906	0.520135
201-130:	Manes.04G149500.1	Manes.11G014300.1	0	0.074751	0.341316
201-131:	Manes.04G149600.1	Manes.11G013800.1	4e-126	0.419161	1.39472
201-132:	Manes.04G150100.1	Manes.11G013700.1	0	0.0769881	0.295401
201-133:	Manes.04G150200.1	Manes.11G013600.1	0	0.0394963	0.39193
201-134:	Manes.04G150300.1	Manes.11G013400.1	2e-83	0.133338	0.290513
201-135:	Manes.04G150500.1	Manes.11G013100.1	0	0.0690747	0.335846
201-136:	Manes.04G150600.1	Manes.11G013000.1	9e-72	0.123485	0.22387
201-137:	Manes.04G150700.1	Manes.11G012900.1	0	0.100245	0.334344
201-138:	Manes.04G150800.1	Manes.11G012800.1	2e-60	0.23188	0.372634
201-139:	Manes.04G150900.1	Manes.11G012700.1	0	0.0316408	0.269197
201-140:	Manes.04G151000.1	Manes.11G012500.1	0	0.0816331	0.474204
201-141:	Manes.04G151200.1	Manes.11G012400.1	9e-27	0.186542	0.519275
201-142:	Manes.04G151300.1	Manes.11G012300.1	4e-159	0.0568948	0.341108
201-143:	Manes.04G151500.1	Manes.11G011900.1	9e-159	0.0776698	0.390024
201-144:	Manes.04G152000.1	Manes.11G011400.1	0	0.001013	0.33286
201-145:	Manes.04G152100.1	Manes.11G011300.1	0	0.0582048	0.261961
201-146:	Manes.04G152200.1	Manes.11G010900.1	0	0.129095	0.774132
201-147:	Manes.04G152300.1	Manes.11G010800.1	0	0.0249731	0.287629
201-148:	Manes.04G152500.1	Manes.11G010700.1	3e-22	0.152034	0.232616
201-149:	Manes.04G152900.1	Manes.11G010300.1	0	0.0911335	0.382914
201-150:	Manes.04G153100.1	Manes.11G010100.1	5e-52	1.03433	0.23759
201-151:	Manes.04G153600.1	Manes.11G010000.1	0	0.0325624	0.286703
201-152:	Manes.04G153700.2	Manes.11G009900.5	0	0.106564	0.22881
201-153:	Manes.04G154400.1	Manes.11G009600.1	2e-141	0.0102865	0.326047
201-154:	Manes.04G154500.1	Manes.11G009500.1	0	0.0479527	0.310638
201-155:	Manes.04G154600.1	Manes.11G009300.1	0	0.0573759	0.446915
201-156:	Manes.04G155200.1	Manes.11G008900.1	9e-86	0.230941	0.324445
201-157:	Manes.04G155300.1	Manes.11G008800.1	3e-158	0.069783	0.342191
201-158:	Manes.04G155400.1	Manes.11G008700.1	4e-86	0.096198	0.270285
201-159:	Manes.04G155500.1	Manes.11G008600.1	0	0.08605	0.334414
201-160:	Manes.04G155700.1	Manes.11G008500.1	0	0.0527977	0.383217
201-161:	Manes.04G156200.1	Manes.11G007800.1	2e-140	0.0783686	0.47192
201-162:	Manes.04G156300.1	Manes.11G007700.1	3e-73	0.355	0.325816
201-163:	Manes.04G157100.1	Manes.11G007200.1	4e-93	0.0265148	0.251511
201-164:	Manes.04G157200.1	Manes.11G007100.1	0	0.0488479	0.259183
201-165:	Manes.04G157400.1	Manes.11G007000.1	5e-66	0.101477	0.389236
201-166:	Manes.04G157800.1	Manes.11G006900.2	6e-116	0.0388018	0.309785
201-167:	Manes.04G157900.1	Manes.11G006800.1	1e-15	0.0829175	0.357566
201-168:	Manes.04G158000.1	Manes.11G006700.1	0	0.335665	0.868916
201-169:	Manes.04G158200.1	Manes.11G006200.1	0	0.0610693	0.324527
201-170:	Manes.04G158300.1	Manes.11G005900.1	0	0.304413	0.738489
201-171:	Manes.04G158400.1	Manes.11G005800.1	0	0.0535652	0.428201
201-172:	Manes.04G158700.1	Manes.11G005600.1	7e-88	0.112909	0.411566
201-173:	Manes.04G159100.1	Manes.11G005500.1	0	0.0771419	0.322868
201-174:	Manes.04G159500.1	Manes.11G005300.1	0	0.110517	0.35263
201-175:	Manes.04G159800.1	Manes.11G004900.1	2e-111	0.131679	0.307083
201-176:	Manes.04G159900.1	Manes.11G004800.1	0	0.0507847	0.225531
201-177:	Manes.04G160100.1	Manes.11G004700.1	0	0.0422604	0.255789
Manes.04G140800.1-Manes.11G024700.1
## Alignment 201: score=8515.0 e_value=0 N=178 Chromosome04&Chromosome11 minus
201- 0:	Manes.04G128300.2	Manes.11G039000.3	2e-113	0.487142	0.604994
201- 1:	Manes.04G128600.1	Manes.11G038700.1	0	0.17031	0.75672
201- 2:	Manes.04G129300.1	Manes.11G038400.1	3e-59	0.0548398	0.327376
201- 3:	Manes.04G129800.2	Manes.11G038000.1	0	0.0558629	0.365765
201- 4:	Manes.04G130100.1	Manes.11G037800.1	0	0.0777777	0.445604
201- 5:	Manes.04G130600.1	Manes.11G037300.1	1e-53	0.380759	0.797051
201- 6:	Manes.04G130700.1	Manes.11G037200.1	0	0.148567	0.573143
201- 7:	Manes.04G130900.1	Manes.11G037100.1	4e-66	0.177545	0.391279
201- 8:	Manes.04G131000.1	Manes.11G037000.1	2e-166	0.0843148	0.297025
201- 9:	Manes.04G131100.5	Manes.11G036900.3	3e-168	0.0571091	0.257682
201- 10:	Manes.04G131300.1	Manes.11G036800.1	0	0.0781836	0.257244
201- 11:	Manes.04G131400.1	Manes.11G036700.1	0	0.102182	0.389353
201- 12:	Manes.04G131700.1	Manes.11G036200.1	0	0.0851213	0.294495
201- 13:	Manes.04G131800.1	Manes.11G036000.1	6e-16	0.487101	0.52369
201- 14:	Manes.04G131900.1	Manes.11G035600.1	2e-102	0.120855	0.864991
201- 15:	Manes.04G132000.1	Manes.11G035400.2	4e-146	0.339252	0.45237
201- 16:	Manes.04G132300.1	Manes.11G035300.1	2e-89	0.131546	0.31743
201- 17:	Manes.04G132400.1	Manes.11G035100.1	5e-127	0.0954901	0.375716
201- 18:	Manes.04G132600.1	Manes.11G035000.1	0	0.0544629	0.341576
201- 19:	Manes.04G132800.1	Manes.11G034900.1	0	0.0728054	0.430379
201- 20:	Manes.04G132900.1	Manes.11G034800.1	1e-54	0.345425	0.368154
201- 21:	Manes.04G133000.1	Manes.11G034700.1	1e-114	0.0679389	0.467162
201- 22:	Manes.04G133100.1	Manes.11G034600.1	0	0.0149755	0.257161
201- 23:	Manes.04G133200.1	Manes.11G034500.1	5e-123	0.0410749	0.402351
201- 24:	Manes.04G133400.2	Manes.11G034400.1	0	0.0624406	0.315679
201- 25:	Manes.04G133700.1	Manes.11G034100.1	0	0.117936	0.601452
201- 26:	Manes.04G133900.1	Manes.11G034000.1	0	0.0366895	0.31247
201- 27:	Manes.04G134000.1	Manes.11G033900.1	0	0.0900022	0.403137
201- 28:	Manes.04G134100.1	Manes.11G033800.1	1e-99	0.0406879	0.257032
201- 29:	Manes.04G134200.1	Manes.11G033700.1	0	0.0841974	0.228691
201- 30:	Manes.04G134300.1	Manes.11G033200.1	0	0.0548703	0.272436
201- 31:	Manes.04G134400.1	Manes.11G033100.1	0	0.0710356	0.255869
201- 32:	Manes.04G134800.1	Manes.11G032900.1	0	0.0535249	0.34455
201- 33:	Manes.04G134900.1	Manes.11G032700.1	4e-180	0.132661	0.338273
201- 34:	Manes.04G135000.1	Manes.11G032500.1	2e-68	0.198421	0.529022
201- 35:	Manes.04G135100.1	Manes.11G032100.1	2e-91	0.0354297	0.322819
201- 36:	Manes.04G135300.1	Manes.11G031800.1	0	0.0564382	0.244478
201- 37:	Manes.04G135500.1	Manes.11G031500.1	1e-46	0.238579	0.545487
201- 38:	Manes.04G135700.1	Manes.11G031400.1	0	0.178773	0.310699
201- 39:	Manes.04G135800.1	Manes.11G031300.1	0	0.130553	0.288738
201- 40:	Manes.04G135900.1	Manes.11G031200.1	0	0.0897548	0.475791
201- 41:	Manes.04G136000.1	Manes.11G031000.1	0	0.476072	1.37823
201- 42:	Manes.04G136300.1	Manes.11G030400.1	0	0.0462351	0.378017
201- 43:	Manes.04G136400.1	Manes.11G030300.2	8e-164	0.033806	0.392524
201- 44:	Manes.04G136500.1	Manes.11G029700.1	0	0.110521	0.318518
201- 45:	Manes.04G136800.1	Manes.11G029500.1	3e-72	0.199094	0.131622
201- 46:	Manes.04G137000.1	Manes.11G029300.1	2e-130	0.0213424	0.419829
201- 47:	Manes.04G137100.1	Manes.11G029100.1	1e-35	0.221295	0.344195
201- 48:	Manes.04G137300.1	Manes.11G029000.1	5e-101	0.0210329	0.298352
201- 49:	Manes.04G137600.1	Manes.11G028800.1	0	0.109737	0.33707
201- 50:	Manes.04G137700.1	Manes.11G028700.1	0	0.0415768	0.316697
201- 51:	Manes.04G137800.1	Manes.11G028600.1	1e-122	0.113348	0.447371
201- 52:	Manes.04G137900.2	Manes.11G028400.1	0	0.0344991	0.291829
201- 53:	Manes.04G138000.1	Manes.11G028200.1	0	0.0221757	0.25789
201- 54:	Manes.04G138100.1	Manes.11G028100.1	0	0.0602917	0.457766
201- 55:	Manes.04G138500.1	Manes.11G028000.1	5e-171	0.112244	0.542245
201- 56:	Manes.04G138700.1	Manes.11G027900.2	0	0.0491384	0.335412
201- 57:	Manes.04G138700.2	Manes.11G027900.1	0	0.0491384	0.335412
201- 58:	Manes.04G138800.1	Manes.11G027800.1	7e-18	0.441396	0.150398
201- 59:	Manes.04G138900.1	Manes.11G027700.1	3e-73	0.171835	0.496883
201- 60:	Manes.04G139000.1	Manes.11G027300.1	2e-155	0.0806968	0.291432
201- 61:	Manes.04G139200.1	Manes.11G026900.1	0	0.042037	0.228812
201- 62:	Manes.04G139300.1	Manes.11G026800.1	0	0.0920936	0.445583
201- 63:	Manes.04G139400.1	Manes.11G026700.1	0	0.0189448	0.2417
201- 64:	Manes.04G139600.1	Manes.11G026500.1	0	0.0638713	0.269627
201- 65:	Manes.04G139700.1	Manes.11G026400.1	0	0.082378	0.359088
201- 66:	Manes.04G139800.1	Manes.11G026300.1	0	0.0958118	0.28989
201- 67:	Manes.04G139900.1	Manes.11G026200.1	3e-142	0.111107	0.417894
201- 68:	Manes.04G140100.1	Manes.11G026000.1	2e-155	0.0466756	0.31222
201- 69:	Manes.04G140200.1	Manes.11G025900.1	2e-73	0.053937	0.665477
201- 70:	Manes.04G140300.1	Manes.11G025600.1	0	0.120633	0.346732
201- 71:	Manes.04G140400.1	Manes.11G025500.1	0	0.0661462	0.248579
201- 72:	Manes.04G140500.1	Manes.11G025400.1	0	0.108582	0.347978
201- 73:	Manes.04G140600.1	Manes.11G025300.1	2e-174	0.0862368	0.34508
201- 74:	Manes.04G140700.1	Manes.11G024800.1	4e-87	0.0782126	0.399558
201- 75:	Manes.04G140800.1	Manes.11G024700.1	0	0.0707721	0.20774
201- 76:	Manes.04G140900.1	Manes.11G024600.1	0	0.0988088	0.281133
201- 77:	Manes.04G141000.1	Manes.11G024300.1	2e-68	0.142312	0.434782
201- 78:	Manes.04G141100.1	Manes.11G024200.2	1e-126	0.0145813	0.339563
201- 79:	Manes.04G141200.1	Manes.11G024000.1	0	0.0486587	0.337799
201- 80:	Manes.04G141300.1	Manes.11G023900.1	0	0.0649736	0.300243
201- 81:	Manes.04G141400.1	Manes.11G023800.1	2e-67	0.0589501	0.219119
201- 82:	Manes.04G141500.1	Manes.11G023700.1	0	0.00636721	0.361785
201- 83:	Manes.04G141800.1	Manes.11G023600.1	0	0.0755013	0.262941
201- 84:	Manes.04G142000.1	Manes.11G023400.1	0	0.247481	0.537916
201- 85:	Manes.04G142100.1	Manes.11G023300.1	0	0.0578588	0.393735
201- 86:	Manes.04G142200.1	Manes.11G023100.1	5e-174	0.170604	0.291634
201- 87:	Manes.04G142300.1	Manes.11G023000.1	3e-61	0.0968342	0.215205
201- 88:	Manes.04G142400.1	Manes.11G022900.1	0	0.155392	0.487718
201- 89:	Manes.04G142600.1	Manes.11G022300.1	3e-157	0.0770481	0.300648
201- 90:	Manes.04G142700.1	Manes.11G022200.1	0	0.117992	0.321192
201- 91:	Manes.04G142900.1	Manes.11G022100.1	0	0.0503591	0.281439
201- 92:	Manes.04G143000.1	Manes.11G022000.1	0	0.0479532	0.367059
201- 93:	Manes.04G143100.1	Manes.11G021900.1	0	0.0904397	0.256862
201- 94:	Manes.04G143200.1	Manes.11G021800.1	0	0.0789567	0.297369
201- 95:	Manes.04G143400.1	Manes.11G021600.1	1e-84	0.142037	0.305544
201- 96:	Manes.04G143700.1	Manes.11G021500.1	0	0.105476	0.262815
201- 97:	Manes.04G144200.1	Manes.11G020700.1	0	0.0736311	0.387999
201- 98:	Manes.04G144400.1	Manes.11G020400.1	5e-117	0.113713	0.403551
201- 99:	Manes.04G144500.1	Manes.11G020300.1	0	0.0796624	0.394596
201-100:	Manes.04G144700.1	Manes.11G020200.1	0	0.0913083	0.31851
201-101:	Manes.04G144900.1	Manes.11G020100.1	5e-135	0.0488609	0.30666
201-102:	Manes.04G145200.1	Manes.11G019900.1	0	0.0830099	0.370115
201-103:	Manes.04G145300.1	Manes.11G019700.1	2e-39	0.183458	0.434329
201-104:	Manes.04G145400.1	Manes.11G019600.1	2e-121	0.0339966	0.317035
201-105:	Manes.04G145500.1	Manes.11G019500.1	0	0.0570419	0.355308
201-106:	Manes.04G145600.1	Manes.11G019300.1	0	0.084725	0.407534
201-107:	Manes.04G145700.1	Manes.11G019200.1	0	0.064306	0.496137
201-108:	Manes.04G145800.1	Manes.11G019100.1	0	0.0509608	0.292704
201-109:	Manes.04G146000.1	Manes.11G019000.1	2e-84	0.00362429	0.584721
201-110:	Manes.04G146100.1	Manes.11G018900.1	0	0.162868	0.361134
201-111:	Manes.04G146200.1	Manes.11G018600.1	0	0.11227	0.270669
201-112:	Manes.04G146300.1	Manes.11G017800.1	3e-177	0.0600511	0.222813
201-113:	Manes.04G146400.1	Manes.11G017400.1	4e-99	0.0618716	0.356364
201-114:	Manes.04G147300.1	Manes.11G017200.1	5e-131	0.0700626	0.324703
201-115:	Manes.04G147400.1	Manes.11G017100.1	5e-88	0.0104866	0.320236
201-116:	Manes.04G147600.1	Manes.11G017000.1	0	0.0493548	0.352401
201-117:	Manes.04G147700.1	Manes.11G016900.1	0	0.0284276	0.415085
201-118:	Manes.04G147800.1	Manes.11G016800.1	0	0.172377	0.365675
201-119:	Manes.04G147900.1	Manes.11G016700.1	1e-103	0.185727	0.382054
201-120:	Manes.04G148000.1	Manes.11G016600.1	0	0.0135397	0.317896
201-121:	Manes.04G148200.1	Manes.11G016300.1	0	0.172181	0.276479
201-122:	Manes.04G148400.1	Manes.11G015900.1	2e-161	0.0139701	0.389045
201-123:	Manes.04G148600.1	Manes.11G015500.1	0	0.0957395	0.279323
201-124:	Manes.04G148700.1	Manes.11G015400.1	0	0.0560123	0.429902
201-125:	Manes.04G148800.1	Manes.11G015300.1	5e-65	0.0798572	0.301688
201-126:	Manes.04G148900.1	Manes.11G015200.1	3e-104	0.142096	0.505957
201-127:	Manes.04G149100.1	Manes.11G015000.1	1e-59	0.0857055	0.421393
201-128:	Manes.04G149200.1	Manes.11G014900.1	1e-64	0.113123	0.497052
201-129:	Manes.04G149300.1	Manes.11G014400.1	0	0.036906	0.520135
201-130:	Manes.04G149500.1	Manes.11G014300.1	0	0.074751	0.341316
201-131:	Manes.04G149600.1	Manes.11G013800.1	4e-126	0.419161	1.39472
201-132:	Manes.04G150100.1	Manes.11G013700.1	0	0.0769881	0.295401
201-133:	Manes.04G150200.1	Manes.11G013600.1	0	0.0394963	0.39193
201-134:	Manes.04G150300.1	Manes.11G013400.1	2e-83	0.133338	0.290513
201-135:	Manes.04G150500.1	Manes.11G013100.1	0	0.0690747	0.335846
201-136:	Manes.04G150600.1	Manes.11G013000.1	9e-72	0.123485	0.22387
201-137:	Manes.04G150700.1	Manes.11G012900.1	0	0.100245	0.334344
201-138:	Manes.04G150800.1	Manes.11G012800.1	2e-60	0.23188	0.372634
201-139:	Manes.04G150900.1	Manes.11G012700.1	0	0.0316408	0.269197
201-140:	Manes.04G151000.1	Manes.11G012500.1	0	0.0816331	0.474204
201-141:	Manes.04G151200.1	Manes.11G012400.1	9e-27	0.186542	0.519275
201-142:	Manes.04G151300.1	Manes.11G012300.1	4e-159	0.0568948	0.341108
201-143:	Manes.04G151500.1	Manes.11G011900.1	9e-159	0.0776698	0.390024
201-144:	Manes.04G152000.1	Manes.11G011400.1	0	0.001013	0.33286
201-145:	Manes.04G152100.1	Manes.11G011300.1	0	0.0582048	0.261961
201-146:	Manes.04G152200.1	Manes.11G010900.1	0	0.129095	0.774132
201-147:	Manes.04G152300.1	Manes.11G010800.1	0	0.0249731	0.287629
201-148:	Manes.04G152500.1	Manes.11G010700.1	3e-22	0.152034	0.232616
201-149:	Manes.04G152900.1	Manes.11G010300.1	0	0.0911335	0.382914
201-150:	Manes.04G153100.1	Manes.11G010100.1	5e-52	1.03433	0.23759
201-151:	Manes.04G153600.1	Manes.11G010000.1	0	0.0325624	0.286703
201-152:	Manes.04G153700.2	Manes.11G009900.5	0	0.106564	0.22881
201-153:	Manes.04G154400.1	Manes.11G009600.1	2e-141	0.0102865	0.326047
201-154:	Manes.04G154500.1	Manes.11G009500.1	0	0.0479527	0.310638
201-155:	Manes.04G154600.1	Manes.11G009300.1	0	0.0573759	0.446915
201-156:	Manes.04G155200.1	Manes.11G008900.1	9e-86	0.230941	0.324445
201-157:	Manes.04G155300.1	Manes.11G008800.1	3e-158	0.069783	0.342191
201-158:	Manes.04G155400.1	Manes.11G008700.1	4e-86	0.096198	0.270285
201-159:	Manes.04G155500.1	Manes.11G008600.1	0	0.08605	0.334414
201-160:	Manes.04G155700.1	Manes.11G008500.1	0	0.0527977	0.383217
201-161:	Manes.04G156200.1	Manes.11G007800.1	2e-140	0.0783686	0.47192
201-162:	Manes.04G156300.1	Manes.11G007700.1	3e-73	0.355	0.325816
201-163:	Manes.04G157100.1	Manes.11G007200.1	4e-93	0.0265148	0.251511
201-164:	Manes.04G157200.1	Manes.11G007100.1	0	0.0488479	0.259183
201-165:	Manes.04G157400.1	Manes.11G007000.1	5e-66	0.101477	0.389236
201-166:	Manes.04G157800.1	Manes.11G006900.2	6e-116	0.0388018	0.309785
201-167:	Manes.04G157900.1	Manes.11G006800.1	1e-15	0.0829175	0.357566
201-168:	Manes.04G158000.1	Manes.11G006700.1	0	0.335665	0.868916
201-169:	Manes.04G158200.1	Manes.11G006200.1	0	0.0610693	0.324527
201-170:	Manes.04G158300.1	Manes.11G005900.1	0	0.304413	0.738489
201-171:	Manes.04G158400.1	Manes.11G005800.1	0	0.0535652	0.428201
201-172:	Manes.04G158700.1	Manes.11G005600.1	7e-88	0.112909	0.411566
201-173:	Manes.04G159100.1	Manes.11G005500.1	0	0.0771419	0.322868
201-174:	Manes.04G159500.1	Manes.11G005300.1	0	0.110517	0.35263
201-175:	Manes.04G159800.1	Manes.11G004900.1	2e-111	0.131679	0.307083
201-176:	Manes.04G159900.1	Manes.11G004800.1	0	0.0507847	0.225531
201-177:	Manes.04G160100.1	Manes.11G004700.1	0	0.0422604	0.255789
Manes.04G074900.1-Manes.11G094800.1
## Alignment 206: score=1192.0 e_value=3.1e-91 N=27 Chromosome04&Chromosome11 minus
206- 0:	Manes.04G068600.1	Manes.11G100300.1	6e-164	0.449252	1.70953
206- 1:	Manes.04G069300.1	Manes.11G098600.1	0	0.142189	0.526521
206- 2:	Manes.04G070200.2	Manes.11G098100.1	0	0.0750986	0.296186
206- 3:	Manes.04G071200.1	Manes.11G097700.1	0	0.00976325	0.272366
206- 4:	Manes.04G071300.1	Manes.11G097500.1	5e-176	0.0995722	0.31669
206- 5:	Manes.04G071400.1	Manes.11G097400.1	3e-150	0.152401	0.194939
206- 6:	Manes.04G071500.1	Manes.11G097300.1	0	0.0296791	0.322607
206- 7:	Manes.04G071700.1	Manes.11G097100.1	0	0.0252607	0.317013
206- 8:	Manes.04G072100.2	Manes.11G096900.1	0	0.121236	0.293168
206- 9:	Manes.04G073000.1	Manes.11G095500.1	0	0.0766642	0.410452
206- 10:	Manes.04G073300.1	Manes.11G095300.1	0	0.103435	0.352864
206- 11:	Manes.04G073400.1	Manes.11G095000.1	1e-99	0.0334487	0.423258
206- 12:	Manes.04G074800.1	Manes.11G094900.1	0	0.00536115	0.404777
206- 13:	Manes.04G074900.1	Manes.11G094800.1	1e-157	0.0500625	0.300748
206- 14:	Manes.04G075300.1	Manes.11G094300.1	0	0.11615	0.443188
206- 15:	Manes.04G075700.1	Manes.11G094100.1	2e-85	0.0162608	0.176709
206- 16:	Manes.04G075800.2	Manes.11G093900.1	3e-175	0.0711245	0.327533
206- 17:	Manes.04G076700.1	Manes.11G092900.1	0	0.0312378	0.36001
206- 18:	Manes.04G077700.1	Manes.11G090900.1	0	0.247821	0.969377
206- 19:	Manes.04G078100.1	Manes.11G090100.1	1e-167	0.0586097	0.349225
206- 20:	Manes.04G078200.1	Manes.11G090000.1	0	0.0102347	0.364991
206- 21:	Manes.04G078300.1	Manes.11G089900.1	0	0.0497754	0.325439
206- 22:	Manes.04G078500.1	Manes.11G089800.1	1e-67	0.0414733	0.334758
206- 23:	Manes.04G078600.1	Manes.11G089700.1	0	0.037378	0.294887
206- 24:	Manes.04G078700.1	Manes.11G089600.1	1e-174	0.0768043	0.358552
206- 25:	Manes.04G078900.1	Manes.11G089100.1	8e-63	0.60166	1.33549
206- 26:	Manes.04G079100.1	Manes.11G088400.1	1e-42	0.216348	1.39801
Manes.04G074900.1-Manes.11G094800.1
## Alignment 206: score=1192.0 e_value=3.1e-91 N=27 Chromosome04&Chromosome11 minus
206- 0:	Manes.04G068600.1	Manes.11G100300.1	6e-164	0.449252	1.70953
206- 1:	Manes.04G069300.1	Manes.11G098600.1	0	0.142189	0.526521
206- 2:	Manes.04G070200.2	Manes.11G098100.1	0	0.0750986	0.296186
206- 3:	Manes.04G071200.1	Manes.11G097700.1	0	0.00976325	0.272366
206- 4:	Manes.04G071300.1	Manes.11G097500.1	5e-176	0.0995722	0.31669
206- 5:	Manes.04G071400.1	Manes.11G097400.1	3e-150	0.152401	0.194939
206- 6:	Manes.04G071500.1	Manes.11G097300.1	0	0.0296791	0.322607
206- 7:	Manes.04G071700.1	Manes.11G097100.1	0	0.0252607	0.317013
206- 8:	Manes.04G072100.2	Manes.11G096900.1	0	0.121236	0.293168
206- 9:	Manes.04G073000.1	Manes.11G095500.1	0	0.0766642	0.410452
206- 10:	Manes.04G073300.1	Manes.11G095300.1	0	0.103435	0.352864
206- 11:	Manes.04G073400.1	Manes.11G095000.1	1e-99	0.0334487	0.423258
206- 12:	Manes.04G074800.1	Manes.11G094900.1	0	0.00536115	0.404777
206- 13:	Manes.04G074900.1	Manes.11G094800.1	1e-157	0.0500625	0.300748
206- 14:	Manes.04G075300.1	Manes.11G094300.1	0	0.11615	0.443188
206- 15:	Manes.04G075700.1	Manes.11G094100.1	2e-85	0.0162608	0.176709
206- 16:	Manes.04G075800.2	Manes.11G093900.1	3e-175	0.0711245	0.327533
206- 17:	Manes.04G076700.1	Manes.11G092900.1	0	0.0312378	0.36001
206- 18:	Manes.04G077700.1	Manes.11G090900.1	0	0.247821	0.969377
206- 19:	Manes.04G078100.1	Manes.11G090100.1	1e-167	0.0586097	0.349225
206- 20:	Manes.04G078200.1	Manes.11G090000.1	0	0.0102347	0.364991
206- 21:	Manes.04G078300.1	Manes.11G089900.1	0	0.0497754	0.325439
206- 22:	Manes.04G078500.1	Manes.11G089800.1	1e-67	0.0414733	0.334758
206- 23:	Manes.04G078600.1	Manes.11G089700.1	0	0.037378	0.294887
206- 24:	Manes.04G078700.1	Manes.11G089600.1	1e-174	0.0768043	0.358552
206- 25:	Manes.04G078900.1	Manes.11G089100.1	8e-63	0.60166	1.33549
206- 26:	Manes.04G079100.1	Manes.11G088400.1	1e-42	0.216348	1.39801
Manes.04G014800.1-Manes.11G151100.1
## Alignment 202: score=6197.0 e_value=0 N=130 Chromosome04&Chromosome11 minus
202- 0:	Manes.04G000400.1	Manes.11G165300.1	0	0.0699526	0.278178
202- 1:	Manes.04G000700.1	Manes.11G164700.1	0	0.0436102	0.392451
202- 2:	Manes.04G000800.1	Manes.11G164600.1	0	0.110897	0.25857
202- 3:	Manes.04G001500.1	Manes.11G164000.1	0	0.0840853	0.368916
202- 4:	Manes.04G001600.1	Manes.11G163900.1	8e-122	0.0850672	0.480947
202- 5:	Manes.04G001700.1	Manes.11G163800.1	3e-151	0.150251	0.289011
202- 6:	Manes.04G001800.1	Manes.11G163600.1	7e-159	0.0262919	0.311709
202- 7:	Manes.04G002000.1	Manes.11G163400.1	7e-148	0.0946286	0.377793
202- 8:	Manes.04G002100.1	Manes.11G163300.1	4e-68	0.182803	0.31501
202- 9:	Manes.04G002500.1	Manes.11G163000.1	2e-36	0.2164	0.591188
202- 10:	Manes.04G002600.1	Manes.11G162900.1	3e-155	0.067063	0.41044
202- 11:	Manes.04G003000.1	Manes.11G162600.1	1e-128	0.138805	0.371853
202- 12:	Manes.04G003200.1	Manes.11G162400.1	8e-75	0.0121052	0.400165
202- 13:	Manes.04G003400.1	Manes.11G161900.1	4e-100	0.0538687	0.449778
202- 14:	Manes.04G003500.1	Manes.11G161800.1	2e-159	0.00393508	0.664317
202- 15:	Manes.04G003600.1	Manes.11G161700.1	2e-27	0.466007	0.890224
202- 16:	Manes.04G004000.1	Manes.11G161600.1	0	0.0736456	0.417054
202- 17:	Manes.04G004100.1	Manes.11G161500.1	0	0.0400186	0.320876
202- 18:	Manes.04G004300.1	Manes.11G161300.1	2e-141	0.158392	0.357855
202- 19:	Manes.04G004400.1	Manes.11G161200.2	0	0.0657211	0.244048
202- 20:	Manes.04G004700.1	Manes.11G161100.1	6e-118	0.0389614	0.354422
202- 21:	Manes.04G004800.1	Manes.11G161000.1	9e-174	0.0999443	0.342163
202- 22:	Manes.04G004900.1	Manes.11G160800.1	0	0.0773414	0.391181
202- 23:	Manes.04G005000.1	Manes.11G160400.1	0	0.0152007	0.283903
202- 24:	Manes.04G005400.1	Manes.11G160100.1	0	0.295366	1.24834
202- 25:	Manes.04G005600.1	Manes.11G159900.1	0	0.0857039	0.458862
202- 26:	Manes.04G006200.1	Manes.11G159600.1	2e-40	0.0316357	0.189126
202- 27:	Manes.04G006700.1	Manes.11G159400.1	8e-137	0.172119	0.274484
202- 28:	Manes.04G006800.1	Manes.11G159300.1	1e-133	0.125152	0.30111
202- 29:	Manes.04G007100.1	Manes.11G159200.1	9e-38	0.093655	0.355656
202- 30:	Manes.04G007200.1	Manes.11G158800.1	3e-83	0.121309	0.428299
202- 31:	Manes.04G007300.1	Manes.11G158300.1	3e-41	0.670197	0.305566
202- 32:	Manes.04G007800.1	Manes.11G158200.1	1e-54	0.140461	0.354133
202- 33:	Manes.04G007900.1	Manes.11G158000.1	0	0.0225557	0.382015
202- 34:	Manes.04G008000.1	Manes.11G157900.1	0	0.0817799	0.362424
202- 35:	Manes.04G008100.1	Manes.11G157800.1	5e-50	0.116116	0.276783
202- 36:	Manes.04G008200.1	Manes.11G157400.1	0	0.0435574	0.315051
202- 37:	Manes.04G008300.1	Manes.11G157300.1	0	0.050158	0.64902
202- 38:	Manes.04G008500.1	Manes.11G157000.1	7e-102	0.264388	0.410461
202- 39:	Manes.04G008600.1	Manes.11G156900.1	0	0.123271	0.462815
202- 40:	Manes.04G009100.1	Manes.11G156800.1	3e-110	0.120846	0.407344
202- 41:	Manes.04G009200.1	Manes.11G156700.1	3e-152	0.0877971	0.306005
202- 42:	Manes.04G009400.1	Manes.11G156200.1	0	0.0493434	0.365359
202- 43:	Manes.04G009900.1	Manes.11G156100.1	1e-111	0.214159	0.447416
202- 44:	Manes.04G010000.1	Manes.11G155900.1	8e-29	0.088032	0.215762
202- 45:	Manes.04G010300.1	Manes.11G155800.1	0	0.112344	0.307702
202- 46:	Manes.04G010400.1	Manes.11G155700.1	0	0.0892588	0.31823
202- 47:	Manes.04G010600.1	Manes.11G155500.1	0	0.0455822	0.403391
202- 48:	Manes.04G010700.1	Manes.11G155400.1	0	0.0784233	0.358535
202- 49:	Manes.04G011000.1	Manes.11G155200.1	0	0.0556526	0.262336
202- 50:	Manes.04G011100.1	Manes.11G155000.1	0	0.0709449	0.437885
202- 51:	Manes.04G011400.1	Manes.11G154900.1	0	0.112492	0.456281
202- 52:	Manes.04G011500.1	Manes.11G154800.1	0	0.0595246	0.32213
202- 53:	Manes.04G011700.1	Manes.11G154400.1	0	0.0724656	0.45503
202- 54:	Manes.04G011800.1	Manes.11G154100.1	0	0.0373497	0.254477
202- 55:	Manes.04G011900.1	Manes.11G153700.1	0	0.0883682	0.351015
202- 56:	Manes.04G012000.1	Manes.11G153500.1	9e-48	0.150608	0.514888
202- 57:	Manes.04G012200.1	Manes.11G153200.1	6e-112	0.141965	0.474916
202- 58:	Manes.04G012300.1	Manes.11G152900.1	3e-57	0	0.281328
202- 59:	Manes.04G012600.1	Manes.11G152700.1	1e-92	0.021305	0.634604
202- 60:	Manes.04G012700.1	Manes.11G152600.1	0	0.126759	0.536416
202- 61:	Manes.04G012800.1	Manes.11G152400.1	7e-105	0.125095	0.472751
202- 62:	Manes.04G013400.1	Manes.11G152200.1	0	0.0756775	0.33276
202- 63:	Manes.04G013500.1	Manes.11G151900.1	2e-133	0.0546939	0.359022
202- 64:	Manes.04G013600.1	Manes.11G151800.1	3e-147	0.10392	0.324243
202- 65:	Manes.04G013800.1	Manes.11G151600.1	0	0.0811602	0.517255
202- 66:	Manes.04G013900.1	Manes.11G151500.1	0	0.0456915	0.384343
202- 67:	Manes.04G014000.1	Manes.11G151400.1	4e-163	0.00746507	0.302837
202- 68:	Manes.04G014300.1	Manes.11G151300.1	0	0.104901	0.283322
202- 69:	Manes.04G014700.1	Manes.11G151200.1	0	0.254063	0.529928
202- 70:	Manes.04G014800.1	Manes.11G151100.1	1e-167	0.0914783	0.31851
202- 71:	Manes.04G014900.1	Manes.11G151000.1	2e-51	0.186742	0.148217
202- 72:	Manes.04G015400.1	Manes.11G150800.1	5e-129	0.121827	0.578599
202- 73:	Manes.04G015500.1	Manes.11G150500.1	3e-49	0.492809	0.130256
202- 74:	Manes.04G015600.1	Manes.11G150400.1	0	0.1106	0.493882
202- 75:	Manes.04G015800.1	Manes.11G150300.1	0	0.0124732	0.360372
202- 76:	Manes.04G015900.1	Manes.11G150200.1	1e-28	0.254832	0.262295
202- 77:	Manes.04G016300.1	Manes.11G149400.1	0	0.0503044	0.377333
202- 78:	Manes.04G016500.1	Manes.11G149200.1	0	0.270175	0.389596
202- 79:	Manes.04G016800.1	Manes.11G149000.1	2e-52	0.282508	0.478758
202- 80:	Manes.04G017000.1	Manes.11G148900.1	0	0.0963654	0.3709
202- 81:	Manes.04G017200.1	Manes.11G148800.1	5e-101	0.381133	0.582365
202- 82:	Manes.04G017500.1	Manes.11G148000.1	0	0.127991	0.383491
202- 83:	Manes.04G017900.1	Manes.11G147700.1	3e-116	0.277898	0.49813
202- 84:	Manes.04G018200.1	Manes.11G147500.1	0	0.0825353	0.3914
202- 85:	Manes.04G018700.1	Manes.11G147300.1	0	0.213581	1.22269
202- 86:	Manes.04G019300.1	Manes.11G147200.1	8e-152	0.0364752	0.323508
202- 87:	Manes.04G019400.1	Manes.11G147100.1	0	0.0313171	0.326251
202- 88:	Manes.04G019600.1	Manes.11G147000.1	0	0.0303839	0.334476
202- 89:	Manes.04G019800.1	Manes.11G146500.1	0	0.0901686	0.370545
202- 90:	Manes.04G019900.2	Manes.11G146300.1	0	0.0401224	0.308638
202- 91:	Manes.04G020000.1	Manes.11G146200.1	4e-106	0.0464389	0.356486
202- 92:	Manes.04G020100.1	Manes.11G146000.1	0	0.0243451	0.335442
202- 93:	Manes.04G020200.1	Manes.11G145900.1	0	0.0904694	0.303453
202- 94:	Manes.04G020900.1	Manes.11G145500.1	1e-97	0.0898463	0.653298
202- 95:	Manes.04G021000.1	Manes.11G145400.1	3e-117	0	0.434524
202- 96:	Manes.04G021200.1	Manes.11G145300.1	0	0.0165144	0.51812
202- 97:	Manes.04G021300.1	Manes.11G145200.1	2e-56	0.149138	0.266506
202- 98:	Manes.04G021400.1	Manes.11G145100.1	1e-52	0.0471771	0.370335
202- 99:	Manes.04G021500.1	Manes.11G144900.1	0	0.097588	0.313217
202-100:	Manes.04G021600.1	Manes.11G144800.1	5e-49	0.18058	0.454976
202-101:	Manes.04G021700.1	Manes.11G144700.1	0	0.0111976	0.292182
202-102:	Manes.04G021800.1	Manes.11G144500.1	0	0.0856871	0.245186
202-103:	Manes.04G022000.1	Manes.11G144300.1	0	0.0197705	0.246824
202-104:	Manes.04G022100.2	Manes.11G144200.1	0	0.0584956	0.42386
202-105:	Manes.04G022400.1	Manes.11G144000.1	5e-167	0.246811	1.14004
202-106:	Manes.04G022500.1	Manes.11G143900.1	0	0.0626489	0.296586
202-107:	Manes.04G022800.1	Manes.11G143800.1	3e-26	0.383209	0.531571
202-108:	Manes.04G023100.1	Manes.11G143300.1	6e-96	0.184824	0.906453
202-109:	Manes.04G023300.1	Manes.11G143000.1	2e-72	0.313318	0.923841
202-110:	Manes.04G023700.1	Manes.11G142900.2	0	0.0744996	0.42377
202-111:	Manes.04G023800.1	Manes.11G142700.1	4e-53	0.407355	0.548044
202-112:	Manes.04G023900.1	Manes.11G142600.1	3e-43	0.154039	0.379247
202-113:	Manes.04G024000.1	Manes.11G142500.1	9e-21	0.189098	0.655421
202-114:	Manes.04G024100.1	Manes.11G142400.1	0	0.10476	0.548998
202-115:	Manes.04G024300.1	Manes.11G142300.1	0	0.0528828	0.256023
202-116:	Manes.04G024600.1	Manes.11G142100.1	0	0.0567516	0.335982
202-117:	Manes.04G024700.1	Manes.11G142000.1	0	0.0204609	0.253647
202-118:	Manes.04G024800.1	Manes.11G141900.1	1e-41	0.135816	0.367294
202-119:	Manes.04G025200.1	Manes.11G140900.1	0	0.341444	1.30684
202-120:	Manes.04G025300.1	Manes.11G140800.1	5e-109	0.036607	0.49996
202-121:	Manes.04G025700.1	Manes.11G140700.1	2e-155	0.1006	0.297599
202-122:	Manes.04G025800.1	Manes.11G140500.1	0	0.0315197	0.501438
202-123:	Manes.04G026300.1	Manes.11G140400.15	0	0.129629	0.428359
202-124:	Manes.04G026400.1	Manes.11G140300.1	5e-154	0.0977035	0.301757
202-125:	Manes.04G026600.1	Manes.11G140200.1	4e-55	0.191072	0.228044
202-126:	Manes.04G026800.1	Manes.11G139700.1	8e-165	0.0776807	0.376229
202-127:	Manes.04G026900.2	Manes.11G139600.1	0	0.0968941	0.333758
202-128:	Manes.04G027000.1	Manes.11G139300.1	0	0.0858848	0.266095
202-129:	Manes.04G027000.2	Manes.11G139300.2	0	0.0886247	0.272726
Manes.04G014800.1-Manes.11G151100.1
## Alignment 202: score=6197.0 e_value=0 N=130 Chromosome04&Chromosome11 minus
202- 0:	Manes.04G000400.1	Manes.11G165300.1	0	0.0699526	0.278178
202- 1:	Manes.04G000700.1	Manes.11G164700.1	0	0.0436102	0.392451
202- 2:	Manes.04G000800.1	Manes.11G164600.1	0	0.110897	0.25857
202- 3:	Manes.04G001500.1	Manes.11G164000.1	0	0.0840853	0.368916
202- 4:	Manes.04G001600.1	Manes.11G163900.1	8e-122	0.0850672	0.480947
202- 5:	Manes.04G001700.1	Manes.11G163800.1	3e-151	0.150251	0.289011
202- 6:	Manes.04G001800.1	Manes.11G163600.1	7e-159	0.0262919	0.311709
202- 7:	Manes.04G002000.1	Manes.11G163400.1	7e-148	0.0946286	0.377793
202- 8:	Manes.04G002100.1	Manes.11G163300.1	4e-68	0.182803	0.31501
202- 9:	Manes.04G002500.1	Manes.11G163000.1	2e-36	0.2164	0.591188
202- 10:	Manes.04G002600.1	Manes.11G162900.1	3e-155	0.067063	0.41044
202- 11:	Manes.04G003000.1	Manes.11G162600.1	1e-128	0.138805	0.371853
202- 12:	Manes.04G003200.1	Manes.11G162400.1	8e-75	0.0121052	0.400165
202- 13:	Manes.04G003400.1	Manes.11G161900.1	4e-100	0.0538687	0.449778
202- 14:	Manes.04G003500.1	Manes.11G161800.1	2e-159	0.00393508	0.664317
202- 15:	Manes.04G003600.1	Manes.11G161700.1	2e-27	0.466007	0.890224
202- 16:	Manes.04G004000.1	Manes.11G161600.1	0	0.0736456	0.417054
202- 17:	Manes.04G004100.1	Manes.11G161500.1	0	0.0400186	0.320876
202- 18:	Manes.04G004300.1	Manes.11G161300.1	2e-141	0.158392	0.357855
202- 19:	Manes.04G004400.1	Manes.11G161200.2	0	0.0657211	0.244048
202- 20:	Manes.04G004700.1	Manes.11G161100.1	6e-118	0.0389614	0.354422
202- 21:	Manes.04G004800.1	Manes.11G161000.1	9e-174	0.0999443	0.342163
202- 22:	Manes.04G004900.1	Manes.11G160800.1	0	0.0773414	0.391181
202- 23:	Manes.04G005000.1	Manes.11G160400.1	0	0.0152007	0.283903
202- 24:	Manes.04G005400.1	Manes.11G160100.1	0	0.295366	1.24834
202- 25:	Manes.04G005600.1	Manes.11G159900.1	0	0.0857039	0.458862
202- 26:	Manes.04G006200.1	Manes.11G159600.1	2e-40	0.0316357	0.189126
202- 27:	Manes.04G006700.1	Manes.11G159400.1	8e-137	0.172119	0.274484
202- 28:	Manes.04G006800.1	Manes.11G159300.1	1e-133	0.125152	0.30111
202- 29:	Manes.04G007100.1	Manes.11G159200.1	9e-38	0.093655	0.355656
202- 30:	Manes.04G007200.1	Manes.11G158800.1	3e-83	0.121309	0.428299
202- 31:	Manes.04G007300.1	Manes.11G158300.1	3e-41	0.670197	0.305566
202- 32:	Manes.04G007800.1	Manes.11G158200.1	1e-54	0.140461	0.354133
202- 33:	Manes.04G007900.1	Manes.11G158000.1	0	0.0225557	0.382015
202- 34:	Manes.04G008000.1	Manes.11G157900.1	0	0.0817799	0.362424
202- 35:	Manes.04G008100.1	Manes.11G157800.1	5e-50	0.116116	0.276783
202- 36:	Manes.04G008200.1	Manes.11G157400.1	0	0.0435574	0.315051
202- 37:	Manes.04G008300.1	Manes.11G157300.1	0	0.050158	0.64902
202- 38:	Manes.04G008500.1	Manes.11G157000.1	7e-102	0.264388	0.410461
202- 39:	Manes.04G008600.1	Manes.11G156900.1	0	0.123271	0.462815
202- 40:	Manes.04G009100.1	Manes.11G156800.1	3e-110	0.120846	0.407344
202- 41:	Manes.04G009200.1	Manes.11G156700.1	3e-152	0.0877971	0.306005
202- 42:	Manes.04G009400.1	Manes.11G156200.1	0	0.0493434	0.365359
202- 43:	Manes.04G009900.1	Manes.11G156100.1	1e-111	0.214159	0.447416
202- 44:	Manes.04G010000.1	Manes.11G155900.1	8e-29	0.088032	0.215762
202- 45:	Manes.04G010300.1	Manes.11G155800.1	0	0.112344	0.307702
202- 46:	Manes.04G010400.1	Manes.11G155700.1	0	0.0892588	0.31823
202- 47:	Manes.04G010600.1	Manes.11G155500.1	0	0.0455822	0.403391
202- 48:	Manes.04G010700.1	Manes.11G155400.1	0	0.0784233	0.358535
202- 49:	Manes.04G011000.1	Manes.11G155200.1	0	0.0556526	0.262336
202- 50:	Manes.04G011100.1	Manes.11G155000.1	0	0.0709449	0.437885
202- 51:	Manes.04G011400.1	Manes.11G154900.1	0	0.112492	0.456281
202- 52:	Manes.04G011500.1	Manes.11G154800.1	0	0.0595246	0.32213
202- 53:	Manes.04G011700.1	Manes.11G154400.1	0	0.0724656	0.45503
202- 54:	Manes.04G011800.1	Manes.11G154100.1	0	0.0373497	0.254477
202- 55:	Manes.04G011900.1	Manes.11G153700.1	0	0.0883682	0.351015
202- 56:	Manes.04G012000.1	Manes.11G153500.1	9e-48	0.150608	0.514888
202- 57:	Manes.04G012200.1	Manes.11G153200.1	6e-112	0.141965	0.474916
202- 58:	Manes.04G012300.1	Manes.11G152900.1	3e-57	0	0.281328
202- 59:	Manes.04G012600.1	Manes.11G152700.1	1e-92	0.021305	0.634604
202- 60:	Manes.04G012700.1	Manes.11G152600.1	0	0.126759	0.536416
202- 61:	Manes.04G012800.1	Manes.11G152400.1	7e-105	0.125095	0.472751
202- 62:	Manes.04G013400.1	Manes.11G152200.1	0	0.0756775	0.33276
202- 63:	Manes.04G013500.1	Manes.11G151900.1	2e-133	0.0546939	0.359022
202- 64:	Manes.04G013600.1	Manes.11G151800.1	3e-147	0.10392	0.324243
202- 65:	Manes.04G013800.1	Manes.11G151600.1	0	0.0811602	0.517255
202- 66:	Manes.04G013900.1	Manes.11G151500.1	0	0.0456915	0.384343
202- 67:	Manes.04G014000.1	Manes.11G151400.1	4e-163	0.00746507	0.302837
202- 68:	Manes.04G014300.1	Manes.11G151300.1	0	0.104901	0.283322
202- 69:	Manes.04G014700.1	Manes.11G151200.1	0	0.254063	0.529928
202- 70:	Manes.04G014800.1	Manes.11G151100.1	1e-167	0.0914783	0.31851
202- 71:	Manes.04G014900.1	Manes.11G151000.1	2e-51	0.186742	0.148217
202- 72:	Manes.04G015400.1	Manes.11G150800.1	5e-129	0.121827	0.578599
202- 73:	Manes.04G015500.1	Manes.11G150500.1	3e-49	0.492809	0.130256
202- 74:	Manes.04G015600.1	Manes.11G150400.1	0	0.1106	0.493882
202- 75:	Manes.04G015800.1	Manes.11G150300.1	0	0.0124732	0.360372
202- 76:	Manes.04G015900.1	Manes.11G150200.1	1e-28	0.254832	0.262295
202- 77:	Manes.04G016300.1	Manes.11G149400.1	0	0.0503044	0.377333
202- 78:	Manes.04G016500.1	Manes.11G149200.1	0	0.270175	0.389596
202- 79:	Manes.04G016800.1	Manes.11G149000.1	2e-52	0.282508	0.478758
202- 80:	Manes.04G017000.1	Manes.11G148900.1	0	0.0963654	0.3709
202- 81:	Manes.04G017200.1	Manes.11G148800.1	5e-101	0.381133	0.582365
202- 82:	Manes.04G017500.1	Manes.11G148000.1	0	0.127991	0.383491
202- 83:	Manes.04G017900.1	Manes.11G147700.1	3e-116	0.277898	0.49813
202- 84:	Manes.04G018200.1	Manes.11G147500.1	0	0.0825353	0.3914
202- 85:	Manes.04G018700.1	Manes.11G147300.1	0	0.213581	1.22269
202- 86:	Manes.04G019300.1	Manes.11G147200.1	8e-152	0.0364752	0.323508
202- 87:	Manes.04G019400.1	Manes.11G147100.1	0	0.0313171	0.326251
202- 88:	Manes.04G019600.1	Manes.11G147000.1	0	0.0303839	0.334476
202- 89:	Manes.04G019800.1	Manes.11G146500.1	0	0.0901686	0.370545
202- 90:	Manes.04G019900.2	Manes.11G146300.1	0	0.0401224	0.308638
202- 91:	Manes.04G020000.1	Manes.11G146200.1	4e-106	0.0464389	0.356486
202- 92:	Manes.04G020100.1	Manes.11G146000.1	0	0.0243451	0.335442
202- 93:	Manes.04G020200.1	Manes.11G145900.1	0	0.0904694	0.303453
202- 94:	Manes.04G020900.1	Manes.11G145500.1	1e-97	0.0898463	0.653298
202- 95:	Manes.04G021000.1	Manes.11G145400.1	3e-117	0	0.434524
202- 96:	Manes.04G021200.1	Manes.11G145300.1	0	0.0165144	0.51812
202- 97:	Manes.04G021300.1	Manes.11G145200.1	2e-56	0.149138	0.266506
202- 98:	Manes.04G021400.1	Manes.11G145100.1	1e-52	0.0471771	0.370335
202- 99:	Manes.04G021500.1	Manes.11G144900.1	0	0.097588	0.313217
202-100:	Manes.04G021600.1	Manes.11G144800.1	5e-49	0.18058	0.454976
202-101:	Manes.04G021700.1	Manes.11G144700.1	0	0.0111976	0.292182
202-102:	Manes.04G021800.1	Manes.11G144500.1	0	0.0856871	0.245186
202-103:	Manes.04G022000.1	Manes.11G144300.1	0	0.0197705	0.246824
202-104:	Manes.04G022100.2	Manes.11G144200.1	0	0.0584956	0.42386
202-105:	Manes.04G022400.1	Manes.11G144000.1	5e-167	0.246811	1.14004
202-106:	Manes.04G022500.1	Manes.11G143900.1	0	0.0626489	0.296586
202-107:	Manes.04G022800.1	Manes.11G143800.1	3e-26	0.383209	0.531571
202-108:	Manes.04G023100.1	Manes.11G143300.1	6e-96	0.184824	0.906453
202-109:	Manes.04G023300.1	Manes.11G143000.1	2e-72	0.313318	0.923841
202-110:	Manes.04G023700.1	Manes.11G142900.2	0	0.0744996	0.42377
202-111:	Manes.04G023800.1	Manes.11G142700.1	4e-53	0.407355	0.548044
202-112:	Manes.04G023900.1	Manes.11G142600.1	3e-43	0.154039	0.379247
202-113:	Manes.04G024000.1	Manes.11G142500.1	9e-21	0.189098	0.655421
202-114:	Manes.04G024100.1	Manes.11G142400.1	0	0.10476	0.548998
202-115:	Manes.04G024300.1	Manes.11G142300.1	0	0.0528828	0.256023
202-116:	Manes.04G024600.1	Manes.11G142100.1	0	0.0567516	0.335982
202-117:	Manes.04G024700.1	Manes.11G142000.1	0	0.0204609	0.253647
202-118:	Manes.04G024800.1	Manes.11G141900.1	1e-41	0.135816	0.367294
202-119:	Manes.04G025200.1	Manes.11G140900.1	0	0.341444	1.30684
202-120:	Manes.04G025300.1	Manes.11G140800.1	5e-109	0.036607	0.49996
202-121:	Manes.04G025700.1	Manes.11G140700.1	2e-155	0.1006	0.297599
202-122:	Manes.04G025800.1	Manes.11G140500.1	0	0.0315197	0.501438
202-123:	Manes.04G026300.1	Manes.11G140400.15	0	0.129629	0.428359
202-124:	Manes.04G026400.1	Manes.11G140300.1	5e-154	0.0977035	0.301757
202-125:	Manes.04G026600.1	Manes.11G140200.1	4e-55	0.191072	0.228044
202-126:	Manes.04G026800.1	Manes.11G139700.1	8e-165	0.0776807	0.376229
202-127:	Manes.04G026900.2	Manes.11G139600.1	0	0.0968941	0.333758
202-128:	Manes.04G027000.1	Manes.11G139300.1	0	0.0858848	0.266095
202-129:	Manes.04G027000.2	Manes.11G139300.2	0	0.0886247	0.272726
Manes.08G011300.1-Manes.11G151100.1
## Alignment 338: score=1041.0 e_value=5.8e-68 N=23 Chromosome08&Chromosome11 plus
338- 0:	Manes.08G005400.1	Manes.11G142700.1	4e-40	0.55342	0.876154
338- 1:	Manes.08G005600.1	Manes.11G142800.1	2e-94	0.430576	2.02935
338- 2:	Manes.08G005700.1	Manes.11G142900.2	0	0.347375	1.98218
338- 3:	Manes.08G005900.1	Manes.11G143700.1	3e-69	0.357561	1.25364
338- 4:	Manes.08G006400.1	Manes.11G144400.1	8e-142	0.237059	2.28339
338- 5:	Manes.08G006800.1	Manes.11G145300.1	0	0.0695521	0.889323
338- 6:	Manes.08G007000.1	Manes.11G145400.1	4e-117	-2	-2
338- 7:	Manes.08G007200.1	Manes.11G145500.1	4e-36	0.493578	2.80753
338- 8:	Manes.08G007400.1	Manes.11G146200.1	2e-83	0.259251	1.60346
338- 9:	Manes.08G007500.1	Manes.11G146400.1	5e-47	0.0422647	2.39389
338- 10:	Manes.08G007600.1	Manes.11G146500.1	0	0.230693	1.23285
338- 11:	Manes.08G007800.1	Manes.11G147200.1	1e-130	0.103888	1.45411
338- 12:	Manes.08G007900.1	Manes.11G147300.1	0	0.263011	1.49909
338- 13:	Manes.08G009200.1	Manes.11G149000.1	2e-29	0.860407	2.01471
338- 14:	Manes.08G009300.1	Manes.11G149700.1	0	0.130653	2.29252
338- 15:	Manes.08G009500.1	Manes.11G150300.1	0	0.0328697	1.72476
338- 16:	Manes.08G009600.1	Manes.11G150400.1	0	0.337693	1.33355
338- 17:	Manes.08G010100.1	Manes.11G150600.1	2e-24	0.727889	1.75835
338- 18:	Manes.08G010300.1	Manes.11G150700.1	1e-26	0.581879	1.47808
338- 19:	Manes.08G010600.1	Manes.11G150900.1	1e-54	0.553786	2.38732
338- 20:	Manes.08G011300.1	Manes.11G151100.1	2e-90	0.351238	1.06784
338- 21:	Manes.08G011900.1	Manes.11G151500.1	3e-165	0.16764	1.3294
338- 22:	Manes.08G012000.1	Manes.11G151700.1	0	0.362862	1.3296
Manes.08G011300.1-Manes.11G151100.1
## Alignment 338: score=1041.0 e_value=5.8e-68 N=23 Chromosome08&Chromosome11 plus
338- 0:	Manes.08G005400.1	Manes.11G142700.1	4e-40	0.55342	0.876154
338- 1:	Manes.08G005600.1	Manes.11G142800.1	2e-94	0.430576	2.02935
338- 2:	Manes.08G005700.1	Manes.11G142900.2	0	0.347375	1.98218
338- 3:	Manes.08G005900.1	Manes.11G143700.1	3e-69	0.357561	1.25364
338- 4:	Manes.08G006400.1	Manes.11G144400.1	8e-142	0.237059	2.28339
338- 5:	Manes.08G006800.1	Manes.11G145300.1	0	0.0695521	0.889323
338- 6:	Manes.08G007000.1	Manes.11G145400.1	4e-117	-2	-2
338- 7:	Manes.08G007200.1	Manes.11G145500.1	4e-36	0.493578	2.80753
338- 8:	Manes.08G007400.1	Manes.11G146200.1	2e-83	0.259251	1.60346
338- 9:	Manes.08G007500.1	Manes.11G146400.1	5e-47	0.0422647	2.39389
338- 10:	Manes.08G007600.1	Manes.11G146500.1	0	0.230693	1.23285
338- 11:	Manes.08G007800.1	Manes.11G147200.1	1e-130	0.103888	1.45411
338- 12:	Manes.08G007900.1	Manes.11G147300.1	0	0.263011	1.49909
338- 13:	Manes.08G009200.1	Manes.11G149000.1	2e-29	0.860407	2.01471
338- 14:	Manes.08G009300.1	Manes.11G149700.1	0	0.130653	2.29252
338- 15:	Manes.08G009500.1	Manes.11G150300.1	0	0.0328697	1.72476
338- 16:	Manes.08G009600.1	Manes.11G150400.1	0	0.337693	1.33355
338- 17:	Manes.08G010100.1	Manes.11G150600.1	2e-24	0.727889	1.75835
338- 18:	Manes.08G010300.1	Manes.11G150700.1	1e-26	0.581879	1.47808
338- 19:	Manes.08G010600.1	Manes.11G150900.1	1e-54	0.553786	2.38732
338- 20:	Manes.08G011300.1	Manes.11G151100.1	2e-90	0.351238	1.06784
338- 21:	Manes.08G011900.1	Manes.11G151500.1	3e-165	0.16764	1.3294
338- 22:	Manes.08G012000.1	Manes.11G151700.1	0	0.362862	1.3296
Manes.09G065400.1-Manes.11G151100.1
## Alignment 351: score=1249.0 e_value=2.8e-103 N=30 Chromosome09&Chromosome11 minus
351- 0:	Manes.09G046600.1	Manes.11G165500.1	5e-38	0.681241	1.53164
351- 1:	Manes.09G046700.1	Manes.11G165400.1	3e-75	0.417253	2.38803
351- 2:	Manes.09G048700.1	Manes.11G165100.1	2e-34	0.530446	1.44741
351- 3:	Manes.09G049000.1	Manes.11G165000.1	2e-124	0.284915	4.43694
351- 4:	Manes.09G050600.1	Manes.11G164800.1	3e-121	0.284212	2.06351
351- 5:	Manes.09G051000.1	Manes.11G164700.1	5e-124	0.331556	0.981353
351- 6:	Manes.09G051100.1	Manes.11G164600.1	3e-133	0.40524	0.87308
351- 7:	Manes.09G051600.1	Manes.11G164500.1	3e-96	0.438251	1.4216
351- 8:	Manes.09G051700.1	Manes.11G164200.2	6e-16	0.54205	1.10423
351- 9:	Manes.09G051800.1	Manes.11G164100.1	3e-149	0.176933	1.06971
351- 10:	Manes.09G051900.1	Manes.11G163900.1	6e-74	0.335579	1.28159
351- 11:	Manes.09G052000.1	Manes.11G163800.1	3e-106	0.273387	0.657877
351- 12:	Manes.09G052800.1	Manes.11G163400.1	1e-84	0.384577	0.992945
351- 13:	Manes.09G052900.1	Manes.11G163200.1	7e-37	0.526195	1.39332
351- 14:	Manes.09G054000.1	Manes.11G162500.1	6e-178	0.231139	1.26822
351- 15:	Manes.09G055700.1	Manes.11G161700.1	8e-24	0.79578	4.8064
351- 16:	Manes.09G056000.2	Manes.11G161600.1	0	0.137891	1.60907
351- 17:	Manes.09G056100.1	Manes.11G161300.1	1e-49	0.639501	1.65815
351- 18:	Manes.09G056300.1	Manes.11G161100.1	1e-97	0.163094	1.19829
351- 19:	Manes.09G057100.1	Manes.11G159900.1	0	0.274736	1.58785
351- 20:	Manes.09G058900.1	Manes.11G159600.1	5e-33	0.129237	0.936274
351- 21:	Manes.09G059200.1	Manes.11G159000.1	0	0.155322	1.18908
351- 22:	Manes.09G060400.1	Manes.11G156700.1	1e-24	0.501417	0.975521
351- 23:	Manes.09G061500.1	Manes.11G155100.1	0	0.186113	1.55813
351- 24:	Manes.09G063400.1	Manes.11G153000.2	3e-38	-2	-2
351- 25:	Manes.09G064800.1	Manes.11G151500.1	7e-163	0.178119	1.56911
351- 26:	Manes.09G065400.1	Manes.11G151100.1	7e-107	0.301478	1.10343
351- 27:	Manes.09G066300.1	Manes.11G150900.1	8e-24	0.724108	1.28805
351- 28:	Manes.09G066500.1	Manes.11G150600.1	6e-24	0.716503	1.49689
351- 29:	Manes.09G067300.1	Manes.11G150300.1	0	0.0265714	1.40919
Manes.09G065400.1-Manes.11G151100.1
## Alignment 351: score=1249.0 e_value=2.8e-103 N=30 Chromosome09&Chromosome11 minus
351- 0:	Manes.09G046600.1	Manes.11G165500.1	5e-38	0.681241	1.53164
351- 1:	Manes.09G046700.1	Manes.11G165400.1	3e-75	0.417253	2.38803
351- 2:	Manes.09G048700.1	Manes.11G165100.1	2e-34	0.530446	1.44741
351- 3:	Manes.09G049000.1	Manes.11G165000.1	2e-124	0.284915	4.43694
351- 4:	Manes.09G050600.1	Manes.11G164800.1	3e-121	0.284212	2.06351
351- 5:	Manes.09G051000.1	Manes.11G164700.1	5e-124	0.331556	0.981353
351- 6:	Manes.09G051100.1	Manes.11G164600.1	3e-133	0.40524	0.87308
351- 7:	Manes.09G051600.1	Manes.11G164500.1	3e-96	0.438251	1.4216
351- 8:	Manes.09G051700.1	Manes.11G164200.2	6e-16	0.54205	1.10423
351- 9:	Manes.09G051800.1	Manes.11G164100.1	3e-149	0.176933	1.06971
351- 10:	Manes.09G051900.1	Manes.11G163900.1	6e-74	0.335579	1.28159
351- 11:	Manes.09G052000.1	Manes.11G163800.1	3e-106	0.273387	0.657877
351- 12:	Manes.09G052800.1	Manes.11G163400.1	1e-84	0.384577	0.992945
351- 13:	Manes.09G052900.1	Manes.11G163200.1	7e-37	0.526195	1.39332
351- 14:	Manes.09G054000.1	Manes.11G162500.1	6e-178	0.231139	1.26822
351- 15:	Manes.09G055700.1	Manes.11G161700.1	8e-24	0.79578	4.8064
351- 16:	Manes.09G056000.2	Manes.11G161600.1	0	0.137891	1.60907
351- 17:	Manes.09G056100.1	Manes.11G161300.1	1e-49	0.639501	1.65815
351- 18:	Manes.09G056300.1	Manes.11G161100.1	1e-97	0.163094	1.19829
351- 19:	Manes.09G057100.1	Manes.11G159900.1	0	0.274736	1.58785
351- 20:	Manes.09G058900.1	Manes.11G159600.1	5e-33	0.129237	0.936274
351- 21:	Manes.09G059200.1	Manes.11G159000.1	0	0.155322	1.18908
351- 22:	Manes.09G060400.1	Manes.11G156700.1	1e-24	0.501417	0.975521
351- 23:	Manes.09G061500.1	Manes.11G155100.1	0	0.186113	1.55813
351- 24:	Manes.09G063400.1	Manes.11G153000.2	3e-38	-2	-2
351- 25:	Manes.09G064800.1	Manes.11G151500.1	7e-163	0.178119	1.56911
351- 26:	Manes.09G065400.1	Manes.11G151100.1	7e-107	0.301478	1.10343
351- 27:	Manes.09G066300.1	Manes.11G150900.1	8e-24	0.724108	1.28805
351- 28:	Manes.09G066500.1	Manes.11G150600.1	6e-24	0.716503	1.49689
351- 29:	Manes.09G067300.1	Manes.11G150300.1	0	0.0265714	1.40919
Manes.03G164200.1-Manes.12G032200.1
## Alignment 145: score=498.0 e_value=1.6e-22 N=11 Chromosome03&Chromosome12 minus
145- 0:	Manes.03G161800.1	Manes.12G035000.1	0	0.228376	1.40617
145- 1:	Manes.03G162200.1	Manes.12G034700.1	0	0.287354	1.73346
145- 2:	Manes.03G163300.1	Manes.12G034100.1	0	0.134169	1.41712
145- 3:	Manes.03G163400.1	Manes.12G033900.1	0	0.11868	1.26007
145- 4:	Manes.03G163600.1	Manes.12G033200.1	1e-86	0.149655	1.95982
145- 5:	Manes.03G163900.1	Manes.12G032600.1	3e-88	0.59745	1.28023
145- 6:	Manes.03G164200.1	Manes.12G032200.1	7e-92	0.381238	1.42349
145- 7:	Manes.03G164300.2	Manes.12G032000.1	5e-56	0.293867	1.39873
145- 8:	Manes.03G164600.1	Manes.12G031900.1	0	0.117323	1.32161
145- 9:	Manes.03G165100.1	Manes.12G031700.1	1e-66	0.293306	4.98826
145- 10:	Manes.03G165400.1	Manes.12G031500.1	6e-106	0.434393	1.72801
Manes.03G164200.1-Manes.12G032200.1
## Alignment 145: score=498.0 e_value=1.6e-22 N=11 Chromosome03&Chromosome12 minus
145- 0:	Manes.03G161800.1	Manes.12G035000.1	0	0.228376	1.40617
145- 1:	Manes.03G162200.1	Manes.12G034700.1	0	0.287354	1.73346
145- 2:	Manes.03G163300.1	Manes.12G034100.1	0	0.134169	1.41712
145- 3:	Manes.03G163400.1	Manes.12G033900.1	0	0.11868	1.26007
145- 4:	Manes.03G163600.1	Manes.12G033200.1	1e-86	0.149655	1.95982
145- 5:	Manes.03G163900.1	Manes.12G032600.1	3e-88	0.59745	1.28023
145- 6:	Manes.03G164200.1	Manes.12G032200.1	7e-92	0.381238	1.42349
145- 7:	Manes.03G164300.2	Manes.12G032000.1	5e-56	0.293867	1.39873
145- 8:	Manes.03G164600.1	Manes.12G031900.1	0	0.117323	1.32161
145- 9:	Manes.03G165100.1	Manes.12G031700.1	1e-66	0.293306	4.98826
145- 10:	Manes.03G165400.1	Manes.12G031500.1	6e-106	0.434393	1.72801
Manes.03G164200.1-Manes.12G032200.1
## Alignment 145: score=498.0 e_value=1.6e-22 N=11 Chromosome03&Chromosome12 minus
145- 0:	Manes.03G161800.1	Manes.12G035000.1	0	0.228376	1.40617
145- 1:	Manes.03G162200.1	Manes.12G034700.1	0	0.287354	1.73346
145- 2:	Manes.03G163300.1	Manes.12G034100.1	0	0.134169	1.41712
145- 3:	Manes.03G163400.1	Manes.12G033900.1	0	0.11868	1.26007
145- 4:	Manes.03G163600.1	Manes.12G033200.1	1e-86	0.149655	1.95982
145- 5:	Manes.03G163900.1	Manes.12G032600.1	3e-88	0.59745	1.28023
145- 6:	Manes.03G164200.1	Manes.12G032200.1	7e-92	0.381238	1.42349
145- 7:	Manes.03G164300.2	Manes.12G032000.1	5e-56	0.293867	1.39873
145- 8:	Manes.03G164600.1	Manes.12G031900.1	0	0.117323	1.32161
145- 9:	Manes.03G165100.1	Manes.12G031700.1	1e-66	0.293306	4.98826
145- 10:	Manes.03G165400.1	Manes.12G031500.1	6e-106	0.434393	1.72801
Manes.08G138700.1-Manes.12G032200.1
## Alignment 340: score=388.0 e_value=1.6e-19 N=10 Chromosome08&Chromosome12 plus
340- 0:	Manes.08G137700.1	Manes.12G031700.1	2e-64	0.328065	2.66624
340- 1:	Manes.08G138700.1	Manes.12G032200.1	2e-77	0.368809	1.32407
340- 2:	Manes.08G139400.1	Manes.12G033400.1	0	0.471537	1.01926
340- 3:	Manes.08G139600.1	Manes.12G034100.1	0	0.183754	1.51031
340- 4:	Manes.08G140300.1	Manes.12G035600.1	2e-140	0.373698	1.45274
340- 5:	Manes.08G140400.1	Manes.12G036100.1	5e-150	0.353706	0.621362
340- 6:	Manes.08G141100.1	Manes.12G037600.1	0	0.26447	2.02048
340- 7:	Manes.08G141300.1	Manes.12G037900.1	0	0.209285	1.5203
340- 8:	Manes.08G141800.1	Manes.12G039000.1	0	0.176181	2.19596
340- 9:	Manes.08G142400.1	Manes.12G040600.1	1e-177	0.24511	1.5984
Manes.08G138700.1-Manes.12G032200.1
## Alignment 340: score=388.0 e_value=1.6e-19 N=10 Chromosome08&Chromosome12 plus
340- 0:	Manes.08G137700.1	Manes.12G031700.1	2e-64	0.328065	2.66624
340- 1:	Manes.08G138700.1	Manes.12G032200.1	2e-77	0.368809	1.32407
340- 2:	Manes.08G139400.1	Manes.12G033400.1	0	0.471537	1.01926
340- 3:	Manes.08G139600.1	Manes.12G034100.1	0	0.183754	1.51031
340- 4:	Manes.08G140300.1	Manes.12G035600.1	2e-140	0.373698	1.45274
340- 5:	Manes.08G140400.1	Manes.12G036100.1	5e-150	0.353706	0.621362
340- 6:	Manes.08G141100.1	Manes.12G037600.1	0	0.26447	2.02048
340- 7:	Manes.08G141300.1	Manes.12G037900.1	0	0.209285	1.5203
340- 8:	Manes.08G141800.1	Manes.12G039000.1	0	0.176181	2.19596
340- 9:	Manes.08G142400.1	Manes.12G040600.1	1e-177	0.24511	1.5984
Manes.05G177900.1-Manes.12G108500.1
## Alignment 238: score=570.0 e_value=6.3e-31 N=13 Chromosome05&Chromosome12 plus
238- 0:	Manes.05G176400.1	Manes.12G107000.1	0	0.142411	1.42932
238- 1:	Manes.05G176800.1	Manes.12G107400.1	4e-114	0.367304	0.988776
238- 2:	Manes.05G176900.1	Manes.12G107700.1	2e-110	0.323457	0.829187
238- 3:	Manes.05G177400.1	Manes.12G108100.1	2e-126	0.373185	1.76669
238- 4:	Manes.05G177900.1	Manes.12G108500.1	7e-108	0.331032	1.40121
238- 5:	Manes.05G178900.1	Manes.12G109100.1	6e-43	-2	-2
238- 6:	Manes.05G179600.1	Manes.12G109500.1	0	0.184411	1.9196
238- 7:	Manes.05G179800.1	Manes.12G109900.1	3e-29	0.22122	1.09703
238- 8:	Manes.05G180400.1	Manes.12G110200.1	4e-24	0.709132	0.317093
238- 9:	Manes.05G180800.1	Manes.12G110600.1	1e-70	-2	-2
238- 10:	Manes.05G180900.1	Manes.12G113100.1	2e-27	1.62795	1.50081
238- 11:	Manes.05G181500.1	Manes.12G113400.1	9e-74	0.438691	1.12747
238- 12:	Manes.05G181600.2	Manes.12G113500.1	0	0.13273	1.26104
Manes.05G177900.1-Manes.12G108500.1
## Alignment 238: score=570.0 e_value=6.3e-31 N=13 Chromosome05&Chromosome12 plus
238- 0:	Manes.05G176400.1	Manes.12G107000.1	0	0.142411	1.42932
238- 1:	Manes.05G176800.1	Manes.12G107400.1	4e-114	0.367304	0.988776
238- 2:	Manes.05G176900.1	Manes.12G107700.1	2e-110	0.323457	0.829187
238- 3:	Manes.05G177400.1	Manes.12G108100.1	2e-126	0.373185	1.76669
238- 4:	Manes.05G177900.1	Manes.12G108500.1	7e-108	0.331032	1.40121
238- 5:	Manes.05G178900.1	Manes.12G109100.1	6e-43	-2	-2
238- 6:	Manes.05G179600.1	Manes.12G109500.1	0	0.184411	1.9196
238- 7:	Manes.05G179800.1	Manes.12G109900.1	3e-29	0.22122	1.09703
238- 8:	Manes.05G180400.1	Manes.12G110200.1	4e-24	0.709132	0.317093
238- 9:	Manes.05G180800.1	Manes.12G110600.1	1e-70	-2	-2
238- 10:	Manes.05G180900.1	Manes.12G113100.1	2e-27	1.62795	1.50081
238- 11:	Manes.05G181500.1	Manes.12G113400.1	9e-74	0.438691	1.12747
238- 12:	Manes.05G181600.2	Manes.12G113500.1	0	0.13273	1.26104
Manes.03G164200.1-Manes.13G033900.1
## Alignment 149: score=830.0 e_value=3.6e-48 N=18 Chromosome03&Chromosome13 minus
149- 0:	Manes.03G160500.1	Manes.13G037900.1	5e-49	0.592456	1.11232
149- 1:	Manes.03G160600.1	Manes.13G037800.2	2e-151	0.223186	1.05793
149- 2:	Manes.03G161600.1	Manes.13G037300.1	0	0.234926	2.01852
149- 3:	Manes.03G161900.1	Manes.13G036900.1	3e-23	-2	-2
149- 4:	Manes.03G163200.2	Manes.13G036200.1	0	0.155304	1.40522
149- 5:	Manes.03G163300.1	Manes.13G036000.1	0	0.130944	1.19751
149- 6:	Manes.03G163400.1	Manes.13G035900.1	0	0.111538	1.12647
149- 7:	Manes.03G163600.1	Manes.13G035100.1	9e-87	0.176996	2.72763
149- 8:	Manes.03G163700.1	Manes.13G034900.1	3e-123	0.3481	0.68337
149- 9:	Manes.03G163900.1	Manes.13G034300.1	4e-115	0.545567	2.64657
149- 10:	Manes.03G164200.1	Manes.13G033900.1	1e-90	0.380329	0.993855
149- 11:	Manes.03G164300.2	Manes.13G033700.1	4e-59	0.276022	1.33516
149- 12:	Manes.03G164400.1	Manes.13G033600.1	3e-87	0.0686813	0.980025
149- 13:	Manes.03G164600.1	Manes.13G033400.1	0	0.121276	1.31617
149- 14:	Manes.03G165100.1	Manes.13G033200.1	9e-64	-2	-2
149- 15:	Manes.03G165300.1	Manes.13G033100.1	8e-44	0.335018	2.12648
149- 16:	Manes.03G165700.1	Manes.13G032800.1	1e-143	0.345854	1.16255
149- 17:	Manes.03G165900.1	Manes.13G032400.1	2e-124	0.479019	2.17643
Manes.03G164200.1-Manes.13G033900.1
## Alignment 149: score=830.0 e_value=3.6e-48 N=18 Chromosome03&Chromosome13 minus
149- 0:	Manes.03G160500.1	Manes.13G037900.1	5e-49	0.592456	1.11232
149- 1:	Manes.03G160600.1	Manes.13G037800.2	2e-151	0.223186	1.05793
149- 2:	Manes.03G161600.1	Manes.13G037300.1	0	0.234926	2.01852
149- 3:	Manes.03G161900.1	Manes.13G036900.1	3e-23	-2	-2
149- 4:	Manes.03G163200.2	Manes.13G036200.1	0	0.155304	1.40522
149- 5:	Manes.03G163300.1	Manes.13G036000.1	0	0.130944	1.19751
149- 6:	Manes.03G163400.1	Manes.13G035900.1	0	0.111538	1.12647
149- 7:	Manes.03G163600.1	Manes.13G035100.1	9e-87	0.176996	2.72763
149- 8:	Manes.03G163700.1	Manes.13G034900.1	3e-123	0.3481	0.68337
149- 9:	Manes.03G163900.1	Manes.13G034300.1	4e-115	0.545567	2.64657
149- 10:	Manes.03G164200.1	Manes.13G033900.1	1e-90	0.380329	0.993855
149- 11:	Manes.03G164300.2	Manes.13G033700.1	4e-59	0.276022	1.33516
149- 12:	Manes.03G164400.1	Manes.13G033600.1	3e-87	0.0686813	0.980025
149- 13:	Manes.03G164600.1	Manes.13G033400.1	0	0.121276	1.31617
149- 14:	Manes.03G165100.1	Manes.13G033200.1	9e-64	-2	-2
149- 15:	Manes.03G165300.1	Manes.13G033100.1	8e-44	0.335018	2.12648
149- 16:	Manes.03G165700.1	Manes.13G032800.1	1e-143	0.345854	1.16255
149- 17:	Manes.03G165900.1	Manes.13G032400.1	2e-124	0.479019	2.17643
Manes.08G138700.1-Manes.13G033900.1
## Alignment 341: score=321.0 e_value=9.9e-14 N=8 Chromosome08&Chromosome13 plus
341- 0:	Manes.08G137700.1	Manes.13G033200.1	9e-69	-2	-2
341- 1:	Manes.08G138700.1	Manes.13G033900.1	4e-74	0.370623	1.26162
341- 2:	Manes.08G139300.1	Manes.13G035100.1	3e-73	0.208969	1.6859
341- 3:	Manes.08G139600.1	Manes.13G036000.1	0	0.18222	1.32296
341- 4:	Manes.08G139700.1	Manes.13G036200.1	0	0.130161	1.34364
341- 5:	Manes.08G140100.1	Manes.13G037900.1	8e-61	0.551	1.25548
341- 6:	Manes.08G140900.1	Manes.13G039600.1	0	0.239025	1.08321
341- 7:	Manes.08G141100.1	Manes.13G039900.1	0	0.271806	1.53838
Manes.08G138700.1-Manes.13G033900.1
## Alignment 341: score=321.0 e_value=9.9e-14 N=8 Chromosome08&Chromosome13 plus
341- 0:	Manes.08G137700.1	Manes.13G033200.1	9e-69	-2	-2
341- 1:	Manes.08G138700.1	Manes.13G033900.1	4e-74	0.370623	1.26162
341- 2:	Manes.08G139300.1	Manes.13G035100.1	3e-73	0.208969	1.6859
341- 3:	Manes.08G139600.1	Manes.13G036000.1	0	0.18222	1.32296
341- 4:	Manes.08G139700.1	Manes.13G036200.1	0	0.130161	1.34364
341- 5:	Manes.08G140100.1	Manes.13G037900.1	8e-61	0.551	1.25548
341- 6:	Manes.08G140900.1	Manes.13G039600.1	0	0.239025	1.08321
341- 7:	Manes.08G141100.1	Manes.13G039900.1	0	0.271806	1.53838
Manes.12G032200.1-Manes.13G033900.1
## Alignment 383: score=4787.0 e_value=0 N=100 Chromosome12&Chromosome13 plus
383- 0:	Manes.12G018400.1	Manes.13G018800.1	2e-109	-2	-2
383- 1:	Manes.12G018600.1	Manes.13G019100.1	0	0.256841	0.383896
383- 2:	Manes.12G018800.1	Manes.13G019200.1	4e-98	0.0461593	0.475444
383- 3:	Manes.12G018900.1	Manes.13G019300.1	0	0.0890509	0.303294
383- 4:	Manes.12G019000.1	Manes.13G019400.1	0	0.0390283	0.256797
383- 5:	Manes.12G019100.1	Manes.13G019500.1	0	0.0458622	0.512205
383- 6:	Manes.12G019200.1	Manes.13G019600.1	0	0.0179503	0.283142
383- 7:	Manes.12G019300.1	Manes.13G019900.1	0	0.0376356	0.375518
383- 8:	Manes.12G019700.1	Manes.13G020000.1	0	0.109252	0.383476
383- 9:	Manes.12G019800.1	Manes.13G020100.1	0	0.105277	0.463914
383- 10:	Manes.12G019900.1	Manes.13G020200.1	2e-39	0.0268185	0.423612
383- 11:	Manes.12G020000.1	Manes.13G020400.1	0	0.134439	0.476496
383- 12:	Manes.12G020100.1	Manes.13G020500.1	0	0.0900776	0.361059
383- 13:	Manes.12G020200.1	Manes.13G020600.1	1e-19	-2	-2
383- 14:	Manes.12G020300.1	Manes.13G021000.1	0	0.0393366	0.271512
383- 15:	Manes.12G020500.1	Manes.13G021100.1	0	0.0682975	0.35694
383- 16:	Manes.12G020600.1	Manes.13G021200.1	6e-45	0.755017	0.881323
383- 17:	Manes.12G021100.1	Manes.13G021500.1	0	0.125293	0.333167
383- 18:	Manes.12G021300.1	Manes.13G022200.1	6e-117	0.164578	0.580976
383- 19:	Manes.12G021400.1	Manes.13G022300.1	0	0.0918428	0.483748
383- 20:	Manes.12G021500.1	Manes.13G022400.1	2e-180	0.281087	1.11887
383- 21:	Manes.12G021600.1	Manes.13G022500.1	0	0.287742	1.9685
383- 22:	Manes.12G021700.1	Manes.13G022700.1	0	0.0871203	0.317527
383- 23:	Manes.12G021900.1	Manes.13G023000.2	0	0.0624599	0.335664
383- 24:	Manes.12G022000.1	Manes.13G023100.1	2e-67	0.154773	0.427445
383- 25:	Manes.12G022100.1	Manes.13G023200.1	3e-26	0.191239	0.34537
383- 26:	Manes.12G022200.1	Manes.13G023300.1	0	0.0340207	0.308455
383- 27:	Manes.12G022400.1	Manes.13G023500.1	0	0.0409432	0.325509
383- 28:	Manes.12G022500.1	Manes.13G023600.1	1e-31	0.188053	0.31494
383- 29:	Manes.12G022600.1	Manes.13G023700.1	0	0.133029	0.35691
383- 30:	Manes.12G023100.2	Manes.13G024300.1	1e-109	0.0738999	0.385908
383- 31:	Manes.12G023300.1	Manes.13G025100.1	4e-104	0.00890659	0.439832
383- 32:	Manes.12G023400.1	Manes.13G025200.1	0	0.139985	0.605013
383- 33:	Manes.12G023800.1	Manes.13G025300.1	0	0.059639	0.430857
383- 34:	Manes.12G023900.1	Manes.13G025400.1	0	0.104598	0.378866
383- 35:	Manes.12G024000.1	Manes.13G025600.1	6e-54	0.070134	0.301586
383- 36:	Manes.12G024100.1	Manes.13G025700.1	0	0.0316621	0.296132
383- 37:	Manes.12G024300.1	Manes.13G025800.1	0	0.0664242	0.305444
383- 38:	Manes.12G024400.1	Manes.13G026000.1	2e-77	0.509945	0.381238
383- 39:	Manes.12G024500.1	Manes.13G026100.1	0	0.0173758	0.337655
383- 40:	Manes.12G024600.1	Manes.13G026200.1	0	0.271123	0.426324
383- 41:	Manes.12G024600.2	Manes.13G026300.1	4e-115	0.36232	0.726757
383- 42:	Manes.12G024900.1	Manes.13G026400.1	0	0.0536713	0.367244
383- 43:	Manes.12G025000.1	Manes.13G026600.1	0	0.0501276	0.342022
383- 44:	Manes.12G025100.1	Manes.13G026700.1	5e-115	0.161166	0.428403
383- 45:	Manes.12G025200.1	Manes.13G026900.1	3e-61	0.337419	0.742604
383- 46:	Manes.12G025500.1	Manes.13G027200.1	2e-142	0.0927105	0.3241
383- 47:	Manes.12G025600.1	Manes.13G027300.1	6e-102	0.160103	0.257483
383- 48:	Manes.12G025900.1	Manes.13G027500.1	0	0.0363859	0.295594
383- 49:	Manes.12G026000.1	Manes.13G027700.1	0	0.0176769	0.314413
383- 50:	Manes.12G026100.1	Manes.13G027800.1	2e-166	0.0572247	0.292718
383- 51:	Manes.12G026200.1	Manes.13G027900.2	8e-145	0.120499	0.297712
383- 52:	Manes.12G026300.1	Manes.13G028000.1	0	0.074468	0.426353
383- 53:	Manes.12G026400.1	Manes.13G028100.1	7e-114	0.00277971	0.394436
383- 54:	Manes.12G026500.1	Manes.13G028200.1	1e-133	0.0812872	0.352233
383- 55:	Manes.12G026700.1	Manes.13G028300.1	0	0.076931	0.420341
383- 56:	Manes.12G027000.1	Manes.13G028500.1	0	0.0659083	0.312808
383- 57:	Manes.12G027100.1	Manes.13G028600.1	0	0.0641115	0.274893
383- 58:	Manes.12G027300.1	Manes.13G028900.1	6e-135	0.00238521	0.162675
383- 59:	Manes.12G027400.1	Manes.13G029000.1	9e-20	-2	-2
383- 60:	Manes.12G027500.1	Manes.13G029200.1	0	0.0887929	0.304674
383- 61:	Manes.12G027900.1	Manes.13G029400.1	7e-66	0.0918322	0.796638
383- 62:	Manes.12G028100.1	Manes.13G029600.1	8e-161	0.121005	0.406325
383- 63:	Manes.12G028200.1	Manes.13G029800.1	1e-132	0.162388	0.504289
383- 64:	Manes.12G028400.2	Manes.13G029900.1	1e-160	0.0914992	0.40678
383- 65:	Manes.12G028600.1	Manes.13G030200.1	1e-93	0.0387495	0.208868
383- 66:	Manes.12G028800.1	Manes.13G030300.1	4e-47	-2	-2
383- 67:	Manes.12G029500.1	Manes.13G030900.1	0	0.139896	0.351652
383- 68:	Manes.12G029900.1	Manes.13G031100.1	0	0.137819	0.36631
383- 69:	Manes.12G030100.1	Manes.13G031200.1	0	0.0389046	0.289471
383- 70:	Manes.12G030200.1	Manes.13G031300.1	0	0.00815102	0.260958
383- 71:	Manes.12G030300.1	Manes.13G031400.1	0	0.0425925	0.310293
383- 72:	Manes.12G030500.1	Manes.13G031600.1	3e-65	0.112388	0.364536
383- 73:	Manes.12G030600.1	Manes.13G031800.1	0	0.0380893	0.408837
383- 74:	Manes.12G030700.2	Manes.13G031900.1	5e-146	0.0611357	0.302917
383- 75:	Manes.12G031000.1	Manes.13G032500.1	0	0.127765	0.32581
383- 76:	Manes.12G031100.1	Manes.13G032600.1	1e-17	0	0.153399
383- 77:	Manes.12G031700.1	Manes.13G033200.1	3e-119	0.0823307	0.502099
383- 78:	Manes.12G031900.1	Manes.13G033400.1	0	0.0290935	0.546202
383- 79:	Manes.12G032000.1	Manes.13G033700.1	8e-91	0.0431153	0.190385
383- 80:	Manes.12G032200.1	Manes.13G033900.1	2e-157	0.0934302	0.550749
383- 81:	Manes.12G032300.1	Manes.13G034000.1	0	0.0217166	0.35732
383- 82:	Manes.12G032400.1	Manes.13G034400.1	0	0.0767755	0.249065
383- 83:	Manes.12G032600.1	Manes.13G034500.1	2e-119	0.424142	0.886742
383- 84:	Manes.12G033000.1	Manes.13G034800.1	0	0.143124	0.327314
383- 85:	Manes.12G033100.1	Manes.13G035000.1	0	0.0984831	0.362141
383- 86:	Manes.12G033200.1	Manes.13G035100.1	2e-103	0.0418185	0.41502
383- 87:	Manes.12G033600.1	Manes.13G035200.1	7e-43	0.255842	0.249091
383- 88:	Manes.12G033700.1	Manes.13G035300.1	0	0.0899836	0.253818
383- 89:	Manes.12G033900.1	Manes.13G035900.1	0	0.0331287	0.297207
383- 90:	Manes.12G034100.1	Manes.13G036000.1	0	0.0269813	0.298014
383- 91:	Manes.12G034200.1	Manes.13G036100.1	7e-110	0.0594824	0.246378
383- 92:	Manes.12G034300.1	Manes.13G036300.1	0	0.0770863	0.315637
383- 93:	Manes.12G034400.1	Manes.13G036400.1	1e-74	0.182454	0.41144
383- 94:	Manes.12G034500.1	Manes.13G036500.1	0	0.0987241	0.329842
383- 95:	Manes.12G034600.1	Manes.13G036900.1	7e-58	0.177143	0.451729
383- 96:	Manes.12G034800.1	Manes.13G037000.1	0	0.0261168	0.32382
383- 97:	Manes.12G035200.2	Manes.13G037500.1	0	0.11508	0.20397
383- 98:	Manes.12G035500.1	Manes.13G038000.1	0	0.0331291	0.459039
383- 99:	Manes.12G036600.1	Manes.13G040000.1	0	0.0786803	0.235176
Manes.12G032200.1-Manes.13G033900.1
## Alignment 383: score=4787.0 e_value=0 N=100 Chromosome12&Chromosome13 plus
383- 0:	Manes.12G018400.1	Manes.13G018800.1	2e-109	-2	-2
383- 1:	Manes.12G018600.1	Manes.13G019100.1	0	0.256841	0.383896
383- 2:	Manes.12G018800.1	Manes.13G019200.1	4e-98	0.0461593	0.475444
383- 3:	Manes.12G018900.1	Manes.13G019300.1	0	0.0890509	0.303294
383- 4:	Manes.12G019000.1	Manes.13G019400.1	0	0.0390283	0.256797
383- 5:	Manes.12G019100.1	Manes.13G019500.1	0	0.0458622	0.512205
383- 6:	Manes.12G019200.1	Manes.13G019600.1	0	0.0179503	0.283142
383- 7:	Manes.12G019300.1	Manes.13G019900.1	0	0.0376356	0.375518
383- 8:	Manes.12G019700.1	Manes.13G020000.1	0	0.109252	0.383476
383- 9:	Manes.12G019800.1	Manes.13G020100.1	0	0.105277	0.463914
383- 10:	Manes.12G019900.1	Manes.13G020200.1	2e-39	0.0268185	0.423612
383- 11:	Manes.12G020000.1	Manes.13G020400.1	0	0.134439	0.476496
383- 12:	Manes.12G020100.1	Manes.13G020500.1	0	0.0900776	0.361059
383- 13:	Manes.12G020200.1	Manes.13G020600.1	1e-19	-2	-2
383- 14:	Manes.12G020300.1	Manes.13G021000.1	0	0.0393366	0.271512
383- 15:	Manes.12G020500.1	Manes.13G021100.1	0	0.0682975	0.35694
383- 16:	Manes.12G020600.1	Manes.13G021200.1	6e-45	0.755017	0.881323
383- 17:	Manes.12G021100.1	Manes.13G021500.1	0	0.125293	0.333167
383- 18:	Manes.12G021300.1	Manes.13G022200.1	6e-117	0.164578	0.580976
383- 19:	Manes.12G021400.1	Manes.13G022300.1	0	0.0918428	0.483748
383- 20:	Manes.12G021500.1	Manes.13G022400.1	2e-180	0.281087	1.11887
383- 21:	Manes.12G021600.1	Manes.13G022500.1	0	0.287742	1.9685
383- 22:	Manes.12G021700.1	Manes.13G022700.1	0	0.0871203	0.317527
383- 23:	Manes.12G021900.1	Manes.13G023000.2	0	0.0624599	0.335664
383- 24:	Manes.12G022000.1	Manes.13G023100.1	2e-67	0.154773	0.427445
383- 25:	Manes.12G022100.1	Manes.13G023200.1	3e-26	0.191239	0.34537
383- 26:	Manes.12G022200.1	Manes.13G023300.1	0	0.0340207	0.308455
383- 27:	Manes.12G022400.1	Manes.13G023500.1	0	0.0409432	0.325509
383- 28:	Manes.12G022500.1	Manes.13G023600.1	1e-31	0.188053	0.31494
383- 29:	Manes.12G022600.1	Manes.13G023700.1	0	0.133029	0.35691
383- 30:	Manes.12G023100.2	Manes.13G024300.1	1e-109	0.0738999	0.385908
383- 31:	Manes.12G023300.1	Manes.13G025100.1	4e-104	0.00890659	0.439832
383- 32:	Manes.12G023400.1	Manes.13G025200.1	0	0.139985	0.605013
383- 33:	Manes.12G023800.1	Manes.13G025300.1	0	0.059639	0.430857
383- 34:	Manes.12G023900.1	Manes.13G025400.1	0	0.104598	0.378866
383- 35:	Manes.12G024000.1	Manes.13G025600.1	6e-54	0.070134	0.301586
383- 36:	Manes.12G024100.1	Manes.13G025700.1	0	0.0316621	0.296132
383- 37:	Manes.12G024300.1	Manes.13G025800.1	0	0.0664242	0.305444
383- 38:	Manes.12G024400.1	Manes.13G026000.1	2e-77	0.509945	0.381238
383- 39:	Manes.12G024500.1	Manes.13G026100.1	0	0.0173758	0.337655
383- 40:	Manes.12G024600.1	Manes.13G026200.1	0	0.271123	0.426324
383- 41:	Manes.12G024600.2	Manes.13G026300.1	4e-115	0.36232	0.726757
383- 42:	Manes.12G024900.1	Manes.13G026400.1	0	0.0536713	0.367244
383- 43:	Manes.12G025000.1	Manes.13G026600.1	0	0.0501276	0.342022
383- 44:	Manes.12G025100.1	Manes.13G026700.1	5e-115	0.161166	0.428403
383- 45:	Manes.12G025200.1	Manes.13G026900.1	3e-61	0.337419	0.742604
383- 46:	Manes.12G025500.1	Manes.13G027200.1	2e-142	0.0927105	0.3241
383- 47:	Manes.12G025600.1	Manes.13G027300.1	6e-102	0.160103	0.257483
383- 48:	Manes.12G025900.1	Manes.13G027500.1	0	0.0363859	0.295594
383- 49:	Manes.12G026000.1	Manes.13G027700.1	0	0.0176769	0.314413
383- 50:	Manes.12G026100.1	Manes.13G027800.1	2e-166	0.0572247	0.292718
383- 51:	Manes.12G026200.1	Manes.13G027900.2	8e-145	0.120499	0.297712
383- 52:	Manes.12G026300.1	Manes.13G028000.1	0	0.074468	0.426353
383- 53:	Manes.12G026400.1	Manes.13G028100.1	7e-114	0.00277971	0.394436
383- 54:	Manes.12G026500.1	Manes.13G028200.1	1e-133	0.0812872	0.352233
383- 55:	Manes.12G026700.1	Manes.13G028300.1	0	0.076931	0.420341
383- 56:	Manes.12G027000.1	Manes.13G028500.1	0	0.0659083	0.312808
383- 57:	Manes.12G027100.1	Manes.13G028600.1	0	0.0641115	0.274893
383- 58:	Manes.12G027300.1	Manes.13G028900.1	6e-135	0.00238521	0.162675
383- 59:	Manes.12G027400.1	Manes.13G029000.1	9e-20	-2	-2
383- 60:	Manes.12G027500.1	Manes.13G029200.1	0	0.0887929	0.304674
383- 61:	Manes.12G027900.1	Manes.13G029400.1	7e-66	0.0918322	0.796638
383- 62:	Manes.12G028100.1	Manes.13G029600.1	8e-161	0.121005	0.406325
383- 63:	Manes.12G028200.1	Manes.13G029800.1	1e-132	0.162388	0.504289
383- 64:	Manes.12G028400.2	Manes.13G029900.1	1e-160	0.0914992	0.40678
383- 65:	Manes.12G028600.1	Manes.13G030200.1	1e-93	0.0387495	0.208868
383- 66:	Manes.12G028800.1	Manes.13G030300.1	4e-47	-2	-2
383- 67:	Manes.12G029500.1	Manes.13G030900.1	0	0.139896	0.351652
383- 68:	Manes.12G029900.1	Manes.13G031100.1	0	0.137819	0.36631
383- 69:	Manes.12G030100.1	Manes.13G031200.1	0	0.0389046	0.289471
383- 70:	Manes.12G030200.1	Manes.13G031300.1	0	0.00815102	0.260958
383- 71:	Manes.12G030300.1	Manes.13G031400.1	0	0.0425925	0.310293
383- 72:	Manes.12G030500.1	Manes.13G031600.1	3e-65	0.112388	0.364536
383- 73:	Manes.12G030600.1	Manes.13G031800.1	0	0.0380893	0.408837
383- 74:	Manes.12G030700.2	Manes.13G031900.1	5e-146	0.0611357	0.302917
383- 75:	Manes.12G031000.1	Manes.13G032500.1	0	0.127765	0.32581
383- 76:	Manes.12G031100.1	Manes.13G032600.1	1e-17	0	0.153399
383- 77:	Manes.12G031700.1	Manes.13G033200.1	3e-119	0.0823307	0.502099
383- 78:	Manes.12G031900.1	Manes.13G033400.1	0	0.0290935	0.546202
383- 79:	Manes.12G032000.1	Manes.13G033700.1	8e-91	0.0431153	0.190385
383- 80:	Manes.12G032200.1	Manes.13G033900.1	2e-157	0.0934302	0.550749
383- 81:	Manes.12G032300.1	Manes.13G034000.1	0	0.0217166	0.35732
383- 82:	Manes.12G032400.1	Manes.13G034400.1	0	0.0767755	0.249065
383- 83:	Manes.12G032600.1	Manes.13G034500.1	2e-119	0.424142	0.886742
383- 84:	Manes.12G033000.1	Manes.13G034800.1	0	0.143124	0.327314
383- 85:	Manes.12G033100.1	Manes.13G035000.1	0	0.0984831	0.362141
383- 86:	Manes.12G033200.1	Manes.13G035100.1	2e-103	0.0418185	0.41502
383- 87:	Manes.12G033600.1	Manes.13G035200.1	7e-43	0.255842	0.249091
383- 88:	Manes.12G033700.1	Manes.13G035300.1	0	0.0899836	0.253818
383- 89:	Manes.12G033900.1	Manes.13G035900.1	0	0.0331287	0.297207
383- 90:	Manes.12G034100.1	Manes.13G036000.1	0	0.0269813	0.298014
383- 91:	Manes.12G034200.1	Manes.13G036100.1	7e-110	0.0594824	0.246378
383- 92:	Manes.12G034300.1	Manes.13G036300.1	0	0.0770863	0.315637
383- 93:	Manes.12G034400.1	Manes.13G036400.1	1e-74	0.182454	0.41144
383- 94:	Manes.12G034500.1	Manes.13G036500.1	0	0.0987241	0.329842
383- 95:	Manes.12G034600.1	Manes.13G036900.1	7e-58	0.177143	0.451729
383- 96:	Manes.12G034800.1	Manes.13G037000.1	0	0.0261168	0.32382
383- 97:	Manes.12G035200.2	Manes.13G037500.1	0	0.11508	0.20397
383- 98:	Manes.12G035500.1	Manes.13G038000.1	0	0.0331291	0.459039
383- 99:	Manes.12G036600.1	Manes.13G040000.1	0	0.0786803	0.235176
Manes.12G118600.1-Manes.13G107900.1
## Alignment 392: score=5818.0 e_value=0 N=125 Chromosome12&Chromosome13 minus
392- 0:	Manes.12G099800.1	Manes.13G126700.1	0	0.068431	0.365
392- 1:	Manes.12G100000.1	Manes.13G126600.1	4e-39	0.170573	0.432935
392- 2:	Manes.12G100100.1	Manes.13G126500.1	1e-78	0.358553	0.51326
392- 3:	Manes.12G100200.1	Manes.13G126300.1	9e-12	0.616902	0.978287
392- 4:	Manes.12G101600.1	Manes.13G126200.1	0	0.0669398	0.264752
392- 5:	Manes.12G103300.1	Manes.13G123800.1	0	0.352646	1.3595
392- 6:	Manes.12G103400.1	Manes.13G123700.1	3e-133	0.0693772	0.313338
392- 7:	Manes.12G103500.1	Manes.13G123500.1	6e-74	0.0855279	0.438677
392- 8:	Manes.12G103600.1	Manes.13G123400.1	0	0.0550765	0.410483
392- 9:	Manes.12G103700.1	Manes.13G123300.1	0	0.0566033	0.467621
392- 10:	Manes.12G103800.1	Manes.13G123100.1	0	0.157046	0.414315
392- 11:	Manes.12G103900.2	Manes.13G123000.1	0	0.0907975	0.454897
392- 12:	Manes.12G104200.1	Manes.13G122700.1	2e-33	0.0662749	0.29961
392- 13:	Manes.12G104300.1	Manes.13G122600.1	8e-88	0.147709	0.311568
392- 14:	Manes.12G104700.1	Manes.13G122000.1	2e-133	0.159158	0.512
392- 15:	Manes.12G104800.1	Manes.13G121900.1	2e-72	0.267339	0.78772
392- 16:	Manes.12G105800.1	Manes.13G121500.1	7e-151	0.125296	0.44909
392- 17:	Manes.12G106300.2	Manes.13G121000.1	0	0.10893	0.314449
392- 18:	Manes.12G106400.1	Manes.13G120700.1	0	0.0657301	0.374647
392- 19:	Manes.12G106500.1	Manes.13G120600.1	0	0.0339825	0.322347
392- 20:	Manes.12G106600.1	Manes.13G120500.1	6e-141	0.0900005	0.410577
392- 21:	Manes.12G106700.1	Manes.13G120200.1	1e-117	0.016522	0.275301
392- 22:	Manes.12G107200.1	Manes.13G120000.1	0	0.044979	0.581742
392- 23:	Manes.12G107300.1	Manes.13G119800.1	0	0.0813565	0.301056
392- 24:	Manes.12G107400.1	Manes.13G119700.1	0	0.0698502	0.437825
392- 25:	Manes.12G107600.1	Manes.13G119600.1	0	0.0719769	0.35784
392- 26:	Manes.12G107700.1	Manes.13G119500.1	5e-171	0.112534	0.49022
392- 27:	Manes.12G107900.1	Manes.13G119300.1	1e-124	0.0728534	0.347308
392- 28:	Manes.12G108100.1	Manes.13G119100.2	0	0.0653873	0.31245
392- 29:	Manes.12G108200.1	Manes.13G118600.1	0	0.0496676	0.332038
392- 30:	Manes.12G108300.1	Manes.13G118500.1	0	0.0714729	0.378775
392- 31:	Manes.12G108500.1	Manes.13G118400.1	0	0.0867633	0.544121
392- 32:	Manes.12G108600.1	Manes.13G118200.1	0	0.0669237	0.265368
392- 33:	Manes.12G109000.1	Manes.13G116500.1	0	0.0279271	0.329092
392- 34:	Manes.12G109100.1	Manes.13G116300.1	4e-102	0.125291	0.352123
392- 35:	Manes.12G109200.1	Manes.13G116000.1	0	0.0480928	0.386768
392- 36:	Manes.12G109500.1	Manes.13G115900.1	0	0.0386147	0.310161
392- 37:	Manes.12G109600.1	Manes.13G115500.2	0	0.106313	0.310933
392- 38:	Manes.12G109600.2	Manes.13G115500.1	0	0.106313	0.310933
392- 39:	Manes.12G109800.1	Manes.13G115300.1	3e-74	0.176462	0.2864
392- 40:	Manes.12G110200.1	Manes.13G113600.1	3e-24	0.600797	0.371323
392- 41:	Manes.12G111700.1	Manes.13G112900.1	0	-2	-2
392- 42:	Manes.12G113300.1	Manes.13G112600.1	0	0.088933	0.385212
392- 43:	Manes.12G113400.1	Manes.13G112400.1	0	0.0920259	0.288814
392- 44:	Manes.12G113500.1	Manes.13G112200.1	0	0.0374827	0.2515
392- 45:	Manes.12G113600.1	Manes.13G112100.1	8e-104	0.00303414	0.494202
392- 46:	Manes.12G114100.1	Manes.13G111600.1	0	0.0373211	0.35295
392- 47:	Manes.12G114200.1	Manes.13G111500.1	0	0.0598484	0.388081
392- 48:	Manes.12G115000.1	Manes.13G111400.1	4e-132	0.017641	0.424601
392- 49:	Manes.12G115100.6	Manes.13G111100.2	3e-148	0.0574551	0.20691
392- 50:	Manes.12G115200.1	Manes.13G110900.1	3e-14	0.96689	0.881357
392- 51:	Manes.12G115300.1	Manes.13G110800.1	0	0.0726131	0.297788
392- 52:	Manes.12G115500.1	Manes.13G110700.1	1e-24	0.0511653	0.353956
392- 53:	Manes.12G115700.1	Manes.13G110500.1	1e-94	0.11669	0.489961
392- 54:	Manes.12G115900.1	Manes.13G110400.1	0	0.0506996	0.295646
392- 55:	Manes.12G116000.1	Manes.13G110300.1	0	0.116885	0.64266
392- 56:	Manes.12G116100.2	Manes.13G110200.1	0	0.0113361	0.376545
392- 57:	Manes.12G116200.1	Manes.13G110000.1	3e-54	0.259707	0.648229
392- 58:	Manes.12G116300.1	Manes.13G109800.1	4e-88	0.135287	0.524479
392- 59:	Manes.12G116700.1	Manes.13G109700.1	0	0.115097	0.385057
392- 60:	Manes.12G117100.1	Manes.13G109600.1	6e-32	0.166425	0.353207
392- 61:	Manes.12G117300.1	Manes.13G109400.1	8e-72	0.213978	0.82593
392- 62:	Manes.12G117700.1	Manes.13G108900.1	2e-160	0.0650889	0.4729
392- 63:	Manes.12G117800.1	Manes.13G108800.1	0	0.110748	0.332574
392- 64:	Manes.12G117900.1	Manes.13G108600.1	0	0.0233742	0.352247
392- 65:	Manes.12G118000.1	Manes.13G108200.1	0	0.0541291	0.346211
392- 66:	Manes.12G118500.1	Manes.13G108000.1	0	0.0308612	0.319532
392- 67:	Manes.12G118600.1	Manes.13G107900.1	0	0.097688	0.313613
392- 68:	Manes.12G118700.1	Manes.13G107700.1	0	0.0533833	0.309835
392- 69:	Manes.12G118800.1	Manes.13G107600.1	0	0.105676	0.271449
392- 70:	Manes.12G118900.1	Manes.13G106900.1	1e-80	0.0791595	0.447729
392- 71:	Manes.12G119100.1	Manes.13G106800.1	0	0.287969	0.481339
392- 72:	Manes.12G119200.1	Manes.13G106700.1	7e-60	0.0742491	0.361689
392- 73:	Manes.12G119400.1	Manes.13G106600.1	0	0.114971	0.463049
392- 74:	Manes.12G119600.1	Manes.13G105900.1	0	0.0413182	0.445583
392- 75:	Manes.12G119700.1	Manes.13G105700.1	0	0.0951603	0.319788
392- 76:	Manes.12G119900.1	Manes.13G105500.1	0	0.087468	0.298818
392- 77:	Manes.12G120000.1	Manes.13G105200.1	0	0.0966117	0.331715
392- 78:	Manes.12G120100.1	Manes.13G105000.1	0	0.0821553	0.418789
392- 79:	Manes.12G120400.1	Manes.13G104800.1	0	0.0914647	0.390778
392- 80:	Manes.12G120800.1	Manes.13G104700.1	0	0.0804558	0.302173
392- 81:	Manes.12G120900.1	Manes.13G104600.1	6e-69	0.114371	0.414592
392- 82:	Manes.12G121000.1	Manes.13G104500.1	0	0.168064	0.388929
392- 83:	Manes.12G121100.1	Manes.13G104400.1	2e-161	0.112376	0.318592
392- 84:	Manes.12G121200.1	Manes.13G104100.1	0	0.112483	0.459224
392- 85:	Manes.12G121600.1	Manes.13G103900.1	0	0.0626616	0.291247
392- 86:	Manes.12G121800.1	Manes.13G103800.1	0	0.0154115	0.221491
392- 87:	Manes.12G122000.1	Manes.13G103600.1	4e-71	0.166292	0.551647
392- 88:	Manes.12G122300.1	Manes.13G102600.1	0	0.267231	0.816717
392- 89:	Manes.12G122600.1	Manes.13G102300.1	0	0.208465	1.87477
392- 90:	Manes.12G124100.1	Manes.13G102100.1	0	0.0576889	0.304768
392- 91:	Manes.12G124200.1	Manes.13G101700.1	0	0.0422007	0.345446
392- 92:	Manes.12G124300.1	Manes.13G101600.1	0	0.0311921	0.37231
392- 93:	Manes.12G125200.1	Manes.13G101100.1	1e-52	0.554764	0.596775
392- 94:	Manes.12G125700.1	Manes.13G100700.1	0	0.0702891	0.277116
392- 95:	Manes.12G126100.1	Manes.13G100200.1	0	0.147744	0.307998
392- 96:	Manes.12G126600.1	Manes.13G099700.1	0	0.0507424	0.343476
392- 97:	Manes.12G126700.1	Manes.13G099400.1	0	0.0344	0.350523
392- 98:	Manes.12G127500.1	Manes.13G099000.1	0	0.0455891	0.477216
392- 99:	Manes.12G128200.1	Manes.13G098500.1	0	0.0428082	0.274466
392-100:	Manes.12G128300.1	Manes.13G098300.1	4e-134	0.0398524	0.351189
392-101:	Manes.12G128400.1	Manes.13G098200.1	1e-150	0.176647	0.335454
392-102:	Manes.12G128900.1	Manes.13G098000.1	8e-56	0.0925387	0.329247
392-103:	Manes.12G129000.1	Manes.13G097900.1	0	0.0463735	0.475677
392-104:	Manes.12G129100.1	Manes.13G097500.1	5e-96	0	0.807405
392-105:	Manes.12G129600.1	Manes.13G097400.2	2e-153	0.206107	0.498397
392-106:	Manes.12G129700.1	Manes.13G097000.1	3e-117	0.128995	0.121596
392-107:	Manes.12G129800.1	Manes.13G096900.1	0	0.049687	0.393393
392-108:	Manes.12G129900.1	Manes.13G096700.1	4e-50	0.178808	0.364453
392-109:	Manes.12G130000.1	Manes.13G096600.1	0	0.070935	0.28702
392-110:	Manes.12G130300.1	Manes.13G096500.1	0	0.0740755	0.322406
392-111:	Manes.12G130600.1	Manes.13G096300.1	0	0.0669969	0.374684
392-112:	Manes.12G130700.1	Manes.13G096200.1	0	0.0105869	0.31212
392-113:	Manes.12G130800.1	Manes.13G096100.1	0	0.0861718	0.254516
392-114:	Manes.12G131100.1	Manes.13G095900.1	1e-160	0.0225139	0.433211
392-115:	Manes.12G131600.1	Manes.13G095800.1	2e-149	0.0312846	0.291709
392-116:	Manes.12G131700.1	Manes.13G095700.1	1e-141	0.129839	0.329261
392-117:	Manes.12G132000.1	Manes.13G095400.1	2e-19	0.344021	0.47588
392-118:	Manes.12G132300.1	Manes.13G095000.1	2e-45	0.694753	0.330247
392-119:	Manes.12G133000.1	Manes.13G094700.1	7e-145	0.361472	1.30788
392-120:	Manes.12G133300.2	Manes.13G094500.1	0	0.108312	0.439892
392-121:	Manes.12G133400.1	Manes.13G094300.1	0	0.0530374	0.358174
392-122:	Manes.12G133500.1	Manes.13G094200.1	0	0.0763037	0.559857
392-123:	Manes.12G133600.1	Manes.13G093800.1	5e-12	0.620752	1.74733
392-124:	Manes.12G133900.1	Manes.13G093600.1	3e-150	0.123882	0.441333
Manes.12G118600.1-Manes.13G107900.1
## Alignment 392: score=5818.0 e_value=0 N=125 Chromosome12&Chromosome13 minus
392- 0:	Manes.12G099800.1	Manes.13G126700.1	0	0.068431	0.365
392- 1:	Manes.12G100000.1	Manes.13G126600.1	4e-39	0.170573	0.432935
392- 2:	Manes.12G100100.1	Manes.13G126500.1	1e-78	0.358553	0.51326
392- 3:	Manes.12G100200.1	Manes.13G126300.1	9e-12	0.616902	0.978287
392- 4:	Manes.12G101600.1	Manes.13G126200.1	0	0.0669398	0.264752
392- 5:	Manes.12G103300.1	Manes.13G123800.1	0	0.352646	1.3595
392- 6:	Manes.12G103400.1	Manes.13G123700.1	3e-133	0.0693772	0.313338
392- 7:	Manes.12G103500.1	Manes.13G123500.1	6e-74	0.0855279	0.438677
392- 8:	Manes.12G103600.1	Manes.13G123400.1	0	0.0550765	0.410483
392- 9:	Manes.12G103700.1	Manes.13G123300.1	0	0.0566033	0.467621
392- 10:	Manes.12G103800.1	Manes.13G123100.1	0	0.157046	0.414315
392- 11:	Manes.12G103900.2	Manes.13G123000.1	0	0.0907975	0.454897
392- 12:	Manes.12G104200.1	Manes.13G122700.1	2e-33	0.0662749	0.29961
392- 13:	Manes.12G104300.1	Manes.13G122600.1	8e-88	0.147709	0.311568
392- 14:	Manes.12G104700.1	Manes.13G122000.1	2e-133	0.159158	0.512
392- 15:	Manes.12G104800.1	Manes.13G121900.1	2e-72	0.267339	0.78772
392- 16:	Manes.12G105800.1	Manes.13G121500.1	7e-151	0.125296	0.44909
392- 17:	Manes.12G106300.2	Manes.13G121000.1	0	0.10893	0.314449
392- 18:	Manes.12G106400.1	Manes.13G120700.1	0	0.0657301	0.374647
392- 19:	Manes.12G106500.1	Manes.13G120600.1	0	0.0339825	0.322347
392- 20:	Manes.12G106600.1	Manes.13G120500.1	6e-141	0.0900005	0.410577
392- 21:	Manes.12G106700.1	Manes.13G120200.1	1e-117	0.016522	0.275301
392- 22:	Manes.12G107200.1	Manes.13G120000.1	0	0.044979	0.581742
392- 23:	Manes.12G107300.1	Manes.13G119800.1	0	0.0813565	0.301056
392- 24:	Manes.12G107400.1	Manes.13G119700.1	0	0.0698502	0.437825
392- 25:	Manes.12G107600.1	Manes.13G119600.1	0	0.0719769	0.35784
392- 26:	Manes.12G107700.1	Manes.13G119500.1	5e-171	0.112534	0.49022
392- 27:	Manes.12G107900.1	Manes.13G119300.1	1e-124	0.0728534	0.347308
392- 28:	Manes.12G108100.1	Manes.13G119100.2	0	0.0653873	0.31245
392- 29:	Manes.12G108200.1	Manes.13G118600.1	0	0.0496676	0.332038
392- 30:	Manes.12G108300.1	Manes.13G118500.1	0	0.0714729	0.378775
392- 31:	Manes.12G108500.1	Manes.13G118400.1	0	0.0867633	0.544121
392- 32:	Manes.12G108600.1	Manes.13G118200.1	0	0.0669237	0.265368
392- 33:	Manes.12G109000.1	Manes.13G116500.1	0	0.0279271	0.329092
392- 34:	Manes.12G109100.1	Manes.13G116300.1	4e-102	0.125291	0.352123
392- 35:	Manes.12G109200.1	Manes.13G116000.1	0	0.0480928	0.386768
392- 36:	Manes.12G109500.1	Manes.13G115900.1	0	0.0386147	0.310161
392- 37:	Manes.12G109600.1	Manes.13G115500.2	0	0.106313	0.310933
392- 38:	Manes.12G109600.2	Manes.13G115500.1	0	0.106313	0.310933
392- 39:	Manes.12G109800.1	Manes.13G115300.1	3e-74	0.176462	0.2864
392- 40:	Manes.12G110200.1	Manes.13G113600.1	3e-24	0.600797	0.371323
392- 41:	Manes.12G111700.1	Manes.13G112900.1	0	-2	-2
392- 42:	Manes.12G113300.1	Manes.13G112600.1	0	0.088933	0.385212
392- 43:	Manes.12G113400.1	Manes.13G112400.1	0	0.0920259	0.288814
392- 44:	Manes.12G113500.1	Manes.13G112200.1	0	0.0374827	0.2515
392- 45:	Manes.12G113600.1	Manes.13G112100.1	8e-104	0.00303414	0.494202
392- 46:	Manes.12G114100.1	Manes.13G111600.1	0	0.0373211	0.35295
392- 47:	Manes.12G114200.1	Manes.13G111500.1	0	0.0598484	0.388081
392- 48:	Manes.12G115000.1	Manes.13G111400.1	4e-132	0.017641	0.424601
392- 49:	Manes.12G115100.6	Manes.13G111100.2	3e-148	0.0574551	0.20691
392- 50:	Manes.12G115200.1	Manes.13G110900.1	3e-14	0.96689	0.881357
392- 51:	Manes.12G115300.1	Manes.13G110800.1	0	0.0726131	0.297788
392- 52:	Manes.12G115500.1	Manes.13G110700.1	1e-24	0.0511653	0.353956
392- 53:	Manes.12G115700.1	Manes.13G110500.1	1e-94	0.11669	0.489961
392- 54:	Manes.12G115900.1	Manes.13G110400.1	0	0.0506996	0.295646
392- 55:	Manes.12G116000.1	Manes.13G110300.1	0	0.116885	0.64266
392- 56:	Manes.12G116100.2	Manes.13G110200.1	0	0.0113361	0.376545
392- 57:	Manes.12G116200.1	Manes.13G110000.1	3e-54	0.259707	0.648229
392- 58:	Manes.12G116300.1	Manes.13G109800.1	4e-88	0.135287	0.524479
392- 59:	Manes.12G116700.1	Manes.13G109700.1	0	0.115097	0.385057
392- 60:	Manes.12G117100.1	Manes.13G109600.1	6e-32	0.166425	0.353207
392- 61:	Manes.12G117300.1	Manes.13G109400.1	8e-72	0.213978	0.82593
392- 62:	Manes.12G117700.1	Manes.13G108900.1	2e-160	0.0650889	0.4729
392- 63:	Manes.12G117800.1	Manes.13G108800.1	0	0.110748	0.332574
392- 64:	Manes.12G117900.1	Manes.13G108600.1	0	0.0233742	0.352247
392- 65:	Manes.12G118000.1	Manes.13G108200.1	0	0.0541291	0.346211
392- 66:	Manes.12G118500.1	Manes.13G108000.1	0	0.0308612	0.319532
392- 67:	Manes.12G118600.1	Manes.13G107900.1	0	0.097688	0.313613
392- 68:	Manes.12G118700.1	Manes.13G107700.1	0	0.0533833	0.309835
392- 69:	Manes.12G118800.1	Manes.13G107600.1	0	0.105676	0.271449
392- 70:	Manes.12G118900.1	Manes.13G106900.1	1e-80	0.0791595	0.447729
392- 71:	Manes.12G119100.1	Manes.13G106800.1	0	0.287969	0.481339
392- 72:	Manes.12G119200.1	Manes.13G106700.1	7e-60	0.0742491	0.361689
392- 73:	Manes.12G119400.1	Manes.13G106600.1	0	0.114971	0.463049
392- 74:	Manes.12G119600.1	Manes.13G105900.1	0	0.0413182	0.445583
392- 75:	Manes.12G119700.1	Manes.13G105700.1	0	0.0951603	0.319788
392- 76:	Manes.12G119900.1	Manes.13G105500.1	0	0.087468	0.298818
392- 77:	Manes.12G120000.1	Manes.13G105200.1	0	0.0966117	0.331715
392- 78:	Manes.12G120100.1	Manes.13G105000.1	0	0.0821553	0.418789
392- 79:	Manes.12G120400.1	Manes.13G104800.1	0	0.0914647	0.390778
392- 80:	Manes.12G120800.1	Manes.13G104700.1	0	0.0804558	0.302173
392- 81:	Manes.12G120900.1	Manes.13G104600.1	6e-69	0.114371	0.414592
392- 82:	Manes.12G121000.1	Manes.13G104500.1	0	0.168064	0.388929
392- 83:	Manes.12G121100.1	Manes.13G104400.1	2e-161	0.112376	0.318592
392- 84:	Manes.12G121200.1	Manes.13G104100.1	0	0.112483	0.459224
392- 85:	Manes.12G121600.1	Manes.13G103900.1	0	0.0626616	0.291247
392- 86:	Manes.12G121800.1	Manes.13G103800.1	0	0.0154115	0.221491
392- 87:	Manes.12G122000.1	Manes.13G103600.1	4e-71	0.166292	0.551647
392- 88:	Manes.12G122300.1	Manes.13G102600.1	0	0.267231	0.816717
392- 89:	Manes.12G122600.1	Manes.13G102300.1	0	0.208465	1.87477
392- 90:	Manes.12G124100.1	Manes.13G102100.1	0	0.0576889	0.304768
392- 91:	Manes.12G124200.1	Manes.13G101700.1	0	0.0422007	0.345446
392- 92:	Manes.12G124300.1	Manes.13G101600.1	0	0.0311921	0.37231
392- 93:	Manes.12G125200.1	Manes.13G101100.1	1e-52	0.554764	0.596775
392- 94:	Manes.12G125700.1	Manes.13G100700.1	0	0.0702891	0.277116
392- 95:	Manes.12G126100.1	Manes.13G100200.1	0	0.147744	0.307998
392- 96:	Manes.12G126600.1	Manes.13G099700.1	0	0.0507424	0.343476
392- 97:	Manes.12G126700.1	Manes.13G099400.1	0	0.0344	0.350523
392- 98:	Manes.12G127500.1	Manes.13G099000.1	0	0.0455891	0.477216
392- 99:	Manes.12G128200.1	Manes.13G098500.1	0	0.0428082	0.274466
392-100:	Manes.12G128300.1	Manes.13G098300.1	4e-134	0.0398524	0.351189
392-101:	Manes.12G128400.1	Manes.13G098200.1	1e-150	0.176647	0.335454
392-102:	Manes.12G128900.1	Manes.13G098000.1	8e-56	0.0925387	0.329247
392-103:	Manes.12G129000.1	Manes.13G097900.1	0	0.0463735	0.475677
392-104:	Manes.12G129100.1	Manes.13G097500.1	5e-96	0	0.807405
392-105:	Manes.12G129600.1	Manes.13G097400.2	2e-153	0.206107	0.498397
[truncated: 14,884 more rows]
